# Supplementary material for: Synergistic ionic modification strategy enhances the stability of naphthalene diimide zwitterions for cost-effective aqueous organic redox flow batteries
Source: Natl Sci Rev. 2025 Apr 7;12(5):nwaf123. doi: 10.1093/nsr/nwaf123 (PMC12042746; doi:10.1093/nsr/nwaf123)
Supplement: nwaf123_Supplemental_Files [file nwaf123_supplemental_files.zip]

Archive with 2 entries (2 files):
- (CBu)2NDI.cif
- Supplementary data.pdf
