# Supplementary material for: Synergistic ionic modification strategy enhances the stability of naphthalene diimide zwitterions for cost-effective aqueous organic redox flow batteries
Source: Natl Sci Rev. 2025 Apr 7;12(5):nwaf123. doi: 10.1093/nsr/nwaf123 (PMC12042746; doi:10.1093/nsr/nwaf123)
Supplement: nwaf123_Supplemental_Files [file nwaf123_supplemental_files.zip › (CBu)2NDI.cif]

data_240703lu_lgpz206360_0m
_audit_creation_date               2024-07-03
_audit_creation_method
;
Olex2 1.5
(compiled 2024.02.16 svn.r378c4104 for OlexSys, GUI svn.r6928)
;
_shelx_SHELXL_version_number       '2019/3'
_audit_contact_author_address      ?
_audit_contact_author_email        ?
_audit_contact_author_name         ''
_audit_contact_author_phone        ?
_publ_contact_author_id_orcid      ?
_publ_section_references
;
Dolomanov, O.V., Bourhis, L.J., Gildea, R.J, Howard, J.A.K. & Puschmann, H.
 (2009), J. Appl. Cryst. 42, 339-341.

Sheldrick, G.M. (2015). Acta Cryst. A71, 3-8.

Sheldrick, G.M. (2015). Acta Cryst. C71, 3-8.
;
_chemical_name_common              ?
_chemical_name_systematic          ?
_chemical_formula_moiety           '2(C16 H20 N2 O4), 2(H2 O), 2(C H4 O)'
_chemical_formula_sum              'C34 H52 N4 O12'
_chemical_formula_weight           708.79
_chemical_melting_point            ?
loop_
  _atom_type_symbol
  _atom_type_description
  _atom_type_scat_dispersion_real
  _atom_type_scat_dispersion_imag
  _atom_type_scat_source
 'C' 'C' 0.0137 0.0067 'International Tables Vol C Tables 4.2.6.8 and 6.1.1.4'
 'H' 'H' 0.0000 0.0000 'International Tables Vol C Tables 4.2.6.8 and 6.1.1.4'
 'N' 'N' 0.0241 0.0134 'International Tables Vol C Tables 4.2.6.8 and 6.1.1.4'
 'O' 'O' 0.0389 0.0241 'International Tables Vol C Tables 4.2.6.8 and 6.1.1.4'

_shelx_space_group_comment
;
The symmetry employed for this shelxl refinement is uniquely defined
by the following loop, which should always be used as a source of
symmetry information in preference to the above space-group names.
They are only intended as comments.
;
_space_group_crystal_system        'monoclinic'
_space_group_IT_number             14
_space_group_name_H-M_alt          'P 1 21/c 1'
_space_group_name_Hall             '-P 2ybc'
loop_
  _space_group_symop_operation_xyz
 'x, y, z'
 '-x, y+1/2, -z+1/2'
 '-x, -y, -z'
 'x, -y-1/2, z-1/2'

_cell_length_a                     19.855(2)
_cell_length_b                     7.5862(9)
_cell_length_c                     24.797(3)
_cell_angle_alpha                  90
_cell_angle_beta                   108.252(4)
_cell_angle_gamma                  90
_cell_volume                       3547.2(7)
_cell_formula_units_Z              4
_cell_measurement_reflns_used      4041
_cell_measurement_temperature      193.00
_cell_measurement_theta_max        52.18
_cell_measurement_theta_min        5.47
_shelx_estimated_absorpt_T_max     0.959
_shelx_estimated_absorpt_T_min     0.934
_exptl_absorpt_coefficient_mu      0.534
_exptl_absorpt_correction_T_max    0.7512
_exptl_absorpt_correction_T_min    0.6103
_exptl_absorpt_correction_type     multi-scan
_exptl_absorpt_process_details
;
SADABS-2016/2 (Bruker,2016/2) was used for absorption correction.
wR2(int) was 0.1091 before and 0.0619 after correction.
The Ratio of minimum to maximum transmission is 0.8124.
The \l/2 correction factor is Not present.
;
_exptl_absorpt_special_details     ?
_exptl_crystal_colour              ?
_exptl_crystal_density_diffrn      1.327
_exptl_crystal_density_meas        ?
_exptl_crystal_density_method      ?
_exptl_crystal_description         block
_exptl_crystal_F_000               1520
_exptl_crystal_size_max            0.13
_exptl_crystal_size_mid            0.1
_exptl_crystal_size_min            0.08
_exptl_transmission_factor_max     ?
_exptl_transmission_factor_min     ?
_diffrn_reflns_av_R_equivalents    0.0769
_diffrn_reflns_av_unetI/netI       0.0726
_diffrn_reflns_Laue_measured_fraction_full  0.994
_diffrn_reflns_Laue_measured_fraction_max  0.980
_diffrn_reflns_limit_h_max         23
_diffrn_reflns_limit_h_min         -24
_diffrn_reflns_limit_k_max         9
_diffrn_reflns_limit_k_min         -9
_diffrn_reflns_limit_l_max         24
_diffrn_reflns_limit_l_min         -30
_diffrn_reflns_number              25294
_diffrn_reflns_point_group_measured_fraction_full  0.994
_diffrn_reflns_point_group_measured_fraction_max  0.980
_diffrn_reflns_theta_full          53.594
_diffrn_reflns_theta_max           57.277
_diffrn_reflns_theta_min           5.468
_diffrn_ambient_temperature        193.00
_diffrn_detector                   CPAD
_diffrn_detector_area_resol_mean   7.41
_diffrn_detector_type              'Bruker PHOTON II'
_diffrn_measured_fraction_theta_full  0.994
_diffrn_measured_fraction_theta_max  0.980
_diffrn_measurement_device         'four-circle diffractometer'
_diffrn_measurement_device_type    'Bruker D8 VENTURE MetalJet PHOTON II'
_diffrn_measurement_method         '\w and \f shutterless scans'
_diffrn_measurement_specimen_support  'nylon loop'
_diffrn_radiation_monochromator    'Helios Multi-layer Optic'
_diffrn_radiation_probe            X-ray
_diffrn_radiation_type             GaK\a
_diffrn_radiation_wavelength       1.34139
_diffrn_source                     MetalJet
_diffrn_source_current             2.86
_diffrn_source_power               0.19937059999999998
_diffrn_source_type                'Liquid Metal source'
_diffrn_source_voltage             69.71
_diffrn_standards_number           0
_reflns_Friedel_coverage           0.000
_reflns_Friedel_fraction_full      .
_reflns_Friedel_fraction_max       .
_reflns_number_gt                  3681
_reflns_number_total               7205
_reflns_special_details
;
 Reflections were merged by SHELXL according to the crystal
 class for the calculation of statistics and refinement.
 
 _reflns_Friedel_fraction is defined as the number of unique
 Friedel pairs measured divided by the number that would be
 possible theoretically, ignoring centric projections and
 systematic absences.
;
_reflns_threshold_expression       'I > 2\s(I)'
_computing_cell_refinement         'SAINT V8.40B (Bruker, 2019)'
_computing_data_collection         'APEX5 V2023.9-2 (Bruker, 2023)'
_computing_data_reduction          'SAINT V8.40B (Bruker, 2019)'
_computing_molecular_graphics      'Olex2 1.5 (Dolomanov et al., 2009)'
_computing_publication_material    'Olex2 1.5 (Dolomanov et al., 2009)'
_computing_structure_refinement    'SHELXL 2019/3 (Sheldrick, 2015)'
_computing_structure_solution      'SHELXT 2018/2 (Sheldrick, 2018)'
_refine_diff_density_max           0.386
_refine_diff_density_min           -0.501
_refine_diff_density_rms           0.071
_refine_ls_extinction_coef         .
_refine_ls_extinction_method       none
_refine_ls_goodness_of_fit_ref     1.025
_refine_ls_hydrogen_treatment      constr
_refine_ls_matrix_type             full
_refine_ls_number_parameters       462
_refine_ls_number_reflns           7205
_refine_ls_number_restraints       2
_refine_ls_R_factor_all            0.1552
_refine_ls_R_factor_gt             0.0859
_refine_ls_restrained_S_all        1.031
_refine_ls_shift/su_max            0.003
_refine_ls_shift/su_mean           0.000
_refine_ls_structure_factor_coef   Fsqd
_refine_ls_weighting_details      
 'w=1/[\s^2^(Fo^2^)+(0.1777P)^2^] where P=(Fo^2^+2Fc^2^)/3'
_refine_ls_weighting_scheme        calc
_refine_ls_wR_factor_gt            0.2471
_refine_ls_wR_factor_ref           0.2988
_refine_special_details            ?
_olex2_refinement_description
;
1. Fixed Uiso
 At 1.2 times of:
  All C(H) groups, All C(H,H) groups
 At 1.5 times of:
  All C(H,H,H) groups, All O(H) groups, All O(H,H) groups
2. Restrained distances
 O12-C33 = O11-C34
 1.4 with sigma of 0.01
3.a Riding coordinates:
 O10(H10C,H10D)
3.b Free rotating group:
 O9(H9C,H9D)
3.c Secondary CH2 refined with riding coordinates:
 C24(H24A,H24B), C9(H9A,H9B), C26(H26A,H26B), C8(H8A,H8B), C30(H30A,H30B),
 C25(H25A,H25B), C29(H29A,H29B), C10(H10A,H10B), C13(H13A,H13B), C31(H31A,H31B),
  C14(H14A,H14B), C15(H15A,H15B)
3.d Aromatic/amide H refined with riding coordinates:
 C22(H22), C17(H17), C5(H5), C4(H4)
3.e Idealised Me refined as rotating group:
 C28(H28A,H28B,H28C), C11(H11A,H11B,H11C), C12(H12A,H12B,H12C), C27(H27A,H27B,
 H27C), C33(H33A,H33B,H33C), C34(H34A,H34B,H34C)
3.f Idealised tetrahedral OH refined as rotating group:
 O12(H12), O11(H11)
;
_atom_sites_solution_hydrogens     mixed
_atom_sites_solution_primary       dual
_atom_sites_solution_secondary     ?
loop_
  _atom_site_label
  _atom_site_type_symbol
  _atom_site_fract_x
  _atom_site_fract_y
  _atom_site_fract_z
  _atom_site_U_iso_or_equiv
  _atom_site_adp_type
  _atom_site_occupancy
  _atom_site_site_symmetry_order
  _atom_site_calc_flag
  _atom_site_refinement_flags_posn
  _atom_site_refinement_flags_adp
  _atom_site_refinement_flags_occupancy
  _atom_site_disorder_assembly
  _atom_site_disorder_group
 O6 O 0.48205(16) 1.2390(4) 0.34401(11) 0.0618(8) Uani 1 1 d . . . . .
 O5 O 0.29226(17) 1.0969(4) 0.39867(12) 0.0610(8) Uani 1 1 d . . . . .
 O3 O 0.25464(16) 0.8809(4) 0.55650(12) 0.0655(8) Uani 1 1 d . . . . .
 O2 O 0.32919(16) 0.6484(4) 0.35899(12) 0.0669(8) Uani 1 1 d . . . . .
 N3 N 0.38661(17) 1.1634(4) 0.37069(12) 0.0476(8) Uani 1 1 d . . . . .
 O1 O 0.30091(17) 0.4062(4) 0.51766(13) 0.0713(9) Uani 1 1 d . . . . .
 N1 N 0.31466(18) 0.5177(4) 0.43702(14) 0.0539(8) Uani 1 1 d . . . . .
 O4 O 0.2656(2) 1.1032(4) 0.61592(14) 0.0838(10) Uani 1 1 d . . . . .
 N4 N 0.27493(19) 0.9364(4) 0.17448(13) 0.0557(9) Uani 1 1 d . . . . .
 O7 O 0.1190(2) 0.3892(5) 0.27570(17) 0.0984(12) Uani 1 1 d . . . . .
 N2 N 0.10416(18) 0.9118(5) 0.38859(15) 0.0608(9) Uani 1 1 d . . . . .
 O8 O 0.0830(2) 0.6560(6) 0.25190(16) 0.0928(11) Uani 1 1 d . . . . .
 C20 C 0.4035(2) 1.0305(5) 0.46411(14) 0.0454(9) Uani 1 1 d . . . . .
 C19 C 0.4772(2) 1.0344(5) 0.47430(14) 0.0432(9) Uani 1 1 d . . . . .
 C18 C 0.5066(2) 1.1038(5) 0.43354(15) 0.0450(9) Uani 1 1 d . . . . .
 C21 C 0.3558(2) 1.0978(5) 0.41008(15) 0.0468(9) Uani 1 1 d . . . . .
 O10 O -0.0043(2) 0.8872(5) 0.18588(16) 0.0973(12) Uani 1 1 d . . . . .
 H10C H 0.023093 0.797920 0.199891 0.146 Uiso 1 1 d R U . . .
 H10D H -0.045487 0.871090 0.190541 0.146 Uiso 1 1 d R U . . .
 C23 C 0.4601(2) 1.1760(5) 0.37996(15) 0.0497(10) Uani 1 1 d . . . . .
 C7 C 0.5369(2) 0.4952(4) 0.51226(15) 0.0479(9) Uani 1 1 d . . . . .
 C6 C 0.5816(2) 0.5572(5) 0.48198(16) 0.0505(10) Uani 1 1 d . . . . .
 C3 C 0.4342(2) 0.5776(5) 0.43244(15) 0.0482(9) Uani 1 1 d . . . . .
 C22 C 0.3757(2) 0.9663(5) 0.50434(16) 0.0517(10) Uani 1 1 d . . . . .
 H22 H 0.325878 0.967699 0.497631 0.062 Uiso 1 1 calc R U . . .
 C17 C 0.5787(2) 1.1018(5) 0.44441(15) 0.0498(10) Uani 1 1 d . . . . .
 H17 H 0.598205 1.147258 0.416835 0.060 Uiso 1 1 calc R U . . .
 C24 C 0.3394(2) 1.2086(5) 0.31361(15) 0.0539(10) Uani 1 1 d . . . . .
 H24A H 0.358824 1.310624 0.298447 0.065 Uiso 1 1 calc R U . . .
 H24B H 0.291903 1.240895 0.315506 0.065 Uiso 1 1 calc R U . . .
 C16 C 0.2332(3) 1.0113(6) 0.57492(17) 0.0609(11) Uani 1 1 d . . . . .
 O9 O 0.1068(2) 1.1301(6) 0.1951(2) 0.1092(14) Uani 1 1 d G . . . .
 H9C H 0.113979 1.192433 0.225846 0.164 Uiso 1 1 d G U . . .
 H9D H 0.066749 1.076438 0.191003 0.164 Uiso 1 1 d G U . . .
 C9 C 0.2119(2) 0.7143(5) 0.42007(17) 0.0572(10) Uani 1 1 d . . . . .
 H9A H 0.226594 0.742110 0.461123 0.069 Uiso 1 1 calc R U . . .
 H9B H 0.233907 0.802094 0.401260 0.069 Uiso 1 1 calc R U . . .
 C2 C 0.3562(2) 0.5864(5) 0.40562(17) 0.0574(11) Uani 1 1 d . . . . .
 C5 C 0.5515(2) 0.6285(5) 0.42839(17) 0.0539(10) Uani 1 1 d . . . . .
 H5 H 0.581254 0.672478 0.408025 0.065 Uiso 1 1 calc R U . . .
 C4 C 0.4792(2) 0.6365(5) 0.40435(16) 0.0542(10) Uani 1 1 d . . . . .
 H4 H 0.459917 0.684054 0.367251 0.065 Uiso 1 1 calc R U . . .
 C1 C 0.3412(2) 0.4514(5) 0.49271(17) 0.0542(10) Uani 1 1 d . . . . .
 C26 C 0.2800(2) 1.0837(5) 0.21766(16) 0.0544(10) Uani 1 1 d . . . . .
 H26A H 0.292659 1.194993 0.202300 0.065 Uiso 1 1 calc R U . . .
 H26B H 0.232889 1.100268 0.222680 0.065 Uiso 1 1 calc R U . . .
 C8 C 0.2381(2) 0.5291(6) 0.41160(18) 0.0603(11) Uani 1 1 d . . . . .
 H8A H 0.214984 0.440669 0.429279 0.072 Uiso 1 1 calc R U . . .
 H8B H 0.225103 0.502774 0.370508 0.072 Uiso 1 1 calc R U . . .
 C30 C 0.1955(2) 0.7451(6) 0.21250(19) 0.0637(11) Uani 1 1 d . . . . .
 H30A H 0.154182 0.777718 0.179586 0.076 Uiso 1 1 calc R U . . .
 H30B H 0.197870 0.828148 0.243833 0.076 Uiso 1 1 calc R U . . .
 C25 C 0.3335(2) 1.0487(6) 0.27459(16) 0.0588(11) Uani 1 1 d . . . . .
 H25A H 0.380322 1.024047 0.269846 0.071 Uiso 1 1 calc R U . . .
 H25B H 0.319062 0.943803 0.292003 0.071 Uiso 1 1 calc R U . . .
 C29 C 0.2620(2) 0.7580(5) 0.19650(16) 0.0553(10) Uani 1 1 d . . . . .
 H29A H 0.260096 0.668530 0.167002 0.066 Uiso 1 1 calc R U . . .
 H29B H 0.302794 0.728787 0.230199 0.066 Uiso 1 1 calc R U . . .
 C10 C 0.1328(2) 0.7265(5) 0.39593(18) 0.0584(11) Uani 1 1 d . . . . .
 H10A H 0.111479 0.661659 0.421192 0.070 Uiso 1 1 calc R U . . .
 H10B H 0.117668 0.666998 0.358510 0.070 Uiso 1 1 calc R U . . .
 O12 O 0.4018(3) 1.3583(7) 0.1626(2) 0.1280(16) Uani 1 1 d D . . . .
 H12 H 0.358938 1.386479 0.148220 0.192 Uiso 1 1 calc R U . . .
 C13 C 0.1333(2) 1.0213(6) 0.44207(18) 0.0625(11) Uani 1 1 d . . . . .
 H13A H 0.185588 1.025945 0.451736 0.075 Uiso 1 1 calc R U . . .
 H13B H 0.115327 1.143275 0.433735 0.075 Uiso 1 1 calc R U . . .
 C32 C 0.1228(3) 0.5350(7) 0.25399(18) 0.0685(13) Uani 1 1 d . . . . .
 C31 C 0.1862(3) 0.5578(6) 0.23115(19) 0.0654(12) Uani 1 1 d . . . . .
 H31A H 0.230126 0.522053 0.261124 0.079 Uiso 1 1 calc R U . . .
 H31B H 0.179837 0.477494 0.198447 0.079 Uiso 1 1 calc R U . . .
 C28 C 0.2166(3) 0.9843(6) 0.12137(16) 0.0685(13) Uani 1 1 d . . . . .
 H28A H 0.173128 1.009382 0.130774 0.103 Uiso 1 1 calc R U . . .
 H28B H 0.208086 0.885826 0.094490 0.103 Uiso 1 1 calc R U . . .
 H28C H 0.230378 1.088932 0.104174 0.103 Uiso 1 1 calc R U . . .
 C11 C 0.1242(3) 1.0007(7) 0.34159(19) 0.0722(13) Uani 1 1 d . . . . .
 H11A H 0.174981 1.028225 0.354684 0.108 Uiso 1 1 calc R U . . .
 H11B H 0.096937 1.109889 0.330776 0.108 Uiso 1 1 calc R U . . .
 H11C H 0.113765 0.921853 0.308689 0.108 Uiso 1 1 calc R U . . .
 O11 O -0.0354(3) 0.8992(7) 0.0716(2) 0.1256(16) Uani 1 1 d D . . . .
 H11 H -0.025115 0.912901 0.106831 0.188 Uiso 1 1 calc R U . . .
 C14 C 0.1152(3) 0.9563(8) 0.4937(2) 0.0783(14) Uani 1 1 d . . . . .
 H14A H 0.128473 0.830464 0.500315 0.094 Uiso 1 1 calc R U . . .
 H14B H 0.063440 0.966192 0.486597 0.094 Uiso 1 1 calc R U . . .
 C12 C 0.0255(2) 0.9021(7) 0.3712(2) 0.0812(15) Uani 1 1 d . . . . .
 H12A H 0.007882 0.836907 0.335380 0.122 Uiso 1 1 calc R U . . .
 H12B H 0.005767 1.021608 0.365987 0.122 Uiso 1 1 calc R U . . .
 H12C H 0.011058 0.841463 0.400653 0.122 Uiso 1 1 calc R U . . .
 C27 C 0.3438(3) 0.9247(7) 0.1598(2) 0.0732(13) Uani 1 1 d . . . . .
 H27A H 0.354799 1.040129 0.146885 0.110 Uiso 1 1 calc R U . . .
 H27B H 0.338493 0.837741 0.129468 0.110 Uiso 1 1 calc R U . . .
 H27C H 0.382451 0.888528 0.193466 0.110 Uiso 1 1 calc R U . . .
 C15 C 0.1545(3) 1.0637(8) 0.5463(2) 0.0853(16) Uani 1 1 d . . . . .
 H15A H 0.128944 1.051369 0.574558 0.102 Uiso 1 1 calc R U . . .
 H15B H 0.152634 1.189642 0.535415 0.102 Uiso 1 1 calc R U . . .
 C33 C 0.4293(4) 1.4448(9) 0.2117(2) 0.117(2) Uani 1 1 d D . . . .
 H33A H 0.444132 1.562961 0.204074 0.175 Uiso 1 1 calc R U . . .
 H33B H 0.470501 1.380046 0.235817 0.175 Uiso 1 1 calc R U . . .
 H33C H 0.393544 1.454799 0.231266 0.175 Uiso 1 1 calc R U . . .
 C34 C 0.0225(4) 0.8543(11) 0.0588(4) 0.128(3) Uani 1 1 d D . . . .
 H34A H 0.010531 0.838733 0.017688 0.192 Uiso 1 1 calc R U . . .
 H34B H 0.041404 0.743637 0.078036 0.192 Uiso 1 1 calc R U . . .
 H34C H 0.058184 0.947386 0.071435 0.192 Uiso 1 1 calc R U . . .

loop_
  _atom_site_aniso_label
  _atom_site_aniso_U_11
  _atom_site_aniso_U_22
  _atom_site_aniso_U_33
  _atom_site_aniso_U_23
  _atom_site_aniso_U_13
  _atom_site_aniso_U_12
 O6 0.081(2) 0.0603(18) 0.0474(14) 0.0058(13) 0.0245(14) -0.0030(15)
 O5 0.064(2) 0.0569(18) 0.0582(16) 0.0020(13) 0.0137(15) -0.0037(14)
 O3 0.079(2) 0.0575(19) 0.0611(17) 0.0015(14) 0.0236(16) 0.0033(15)
 O2 0.077(2) 0.069(2) 0.0495(16) 0.0120(14) 0.0128(14) 0.0055(16)
 N3 0.063(2) 0.0387(17) 0.0372(15) -0.0044(13) 0.0107(15) -0.0058(15)
 O1 0.076(2) 0.077(2) 0.0663(18) 0.0051(16) 0.0290(17) 0.0003(16)
 N1 0.063(2) 0.0416(19) 0.0563(19) -0.0012(15) 0.0175(17) -0.0005(15)
 O4 0.122(3) 0.057(2) 0.0609(19) 0.0025(16) 0.0124(19) 0.0056(18)
 N4 0.078(2) 0.0450(19) 0.0451(17) -0.0035(14) 0.0211(17) -0.0044(17)
 O7 0.114(3) 0.083(3) 0.099(3) 0.017(2) 0.034(2) -0.022(2)
 N2 0.054(2) 0.056(2) 0.062(2) 0.0022(17) 0.0038(17) -0.0050(16)
 O8 0.096(3) 0.092(3) 0.097(3) 0.000(2) 0.039(2) 0.004(2)
 C20 0.064(2) 0.0317(19) 0.0405(19) -0.0075(14) 0.0164(17) -0.0073(16)
 C19 0.056(2) 0.0345(19) 0.0382(17) -0.0083(14) 0.0139(16) -0.0065(16)
 C18 0.059(2) 0.034(2) 0.0414(19) -0.0067(15) 0.0146(17) -0.0051(16)
 C21 0.054(3) 0.034(2) 0.047(2) -0.0069(15) 0.0093(19) -0.0034(17)
 O10 0.097(3) 0.103(3) 0.105(3) -0.004(2) 0.050(2) 0.002(2)
 C23 0.073(3) 0.035(2) 0.043(2) -0.0072(15) 0.0200(19) -0.0060(18)
 C7 0.074(2) 0.0277(18) 0.045(2) -0.0040(15) 0.0224(19) -0.0015(18)
 C6 0.075(3) 0.0287(19) 0.051(2) -0.0071(15) 0.025(2) 0.0029(17)
 C3 0.067(3) 0.0332(19) 0.044(2) -0.0018(15) 0.0159(19) 0.0040(17)
 C22 0.058(2) 0.045(2) 0.054(2) -0.0083(17) 0.0196(19) -0.0052(18)
 C17 0.072(3) 0.038(2) 0.043(2) -0.0056(15) 0.0231(19) -0.0101(18)
 C24 0.068(3) 0.042(2) 0.046(2) 0.0000(16) 0.0095(19) -0.0030(19)
 C16 0.099(3) 0.043(2) 0.044(2) 0.0032(19) 0.028(2) 0.004(2)
 O9 0.100(3) 0.083(3) 0.158(4) 0.004(3) 0.059(3) 0.005(2)
 C9 0.067(3) 0.044(2) 0.056(2) -0.0033(18) 0.013(2) -0.0048(19)
 C2 0.081(3) 0.038(2) 0.052(2) -0.0035(18) 0.020(2) 0.003(2)
 C5 0.079(3) 0.039(2) 0.052(2) 0.0005(17) 0.033(2) 0.0042(19)
 C4 0.081(3) 0.042(2) 0.0401(19) 0.0018(16) 0.019(2) 0.005(2)
 C1 0.073(3) 0.039(2) 0.055(2) -0.0001(17) 0.028(2) 0.0050(19)
 C26 0.080(3) 0.038(2) 0.047(2) -0.0028(16) 0.022(2) 0.0003(19)
 C8 0.073(3) 0.046(2) 0.059(2) -0.0051(19) 0.017(2) -0.006(2)
 C30 0.078(3) 0.048(2) 0.066(3) 0.005(2) 0.024(2) 0.000(2)
 C25 0.079(3) 0.048(2) 0.044(2) -0.0033(17) 0.012(2) 0.006(2)
 C29 0.078(3) 0.039(2) 0.050(2) -0.0038(17) 0.021(2) -0.0039(19)
 C10 0.063(3) 0.048(2) 0.056(2) 0.0030(18) 0.008(2) -0.0080(19)
 O12 0.149(4) 0.116(4) 0.127(4) -0.034(3) 0.055(3) 0.015(3)
 C13 0.067(3) 0.054(3) 0.063(3) -0.001(2) 0.017(2) 0.004(2)
 C32 0.098(4) 0.051(3) 0.047(2) 0.000(2) 0.009(2) -0.018(3)
 C31 0.087(3) 0.051(3) 0.058(2) 0.003(2) 0.023(2) -0.008(2)
 C28 0.101(4) 0.052(3) 0.044(2) 0.0056(19) 0.011(2) -0.006(2)
 C11 0.080(3) 0.068(3) 0.060(3) 0.014(2) 0.011(2) 0.000(2)
 O11 0.143(4) 0.113(4) 0.125(4) -0.025(3) 0.049(3) -0.007(3)
 C14 0.064(3) 0.092(4) 0.078(3) -0.004(3) 0.021(2) 0.010(3)
 C12 0.060(3) 0.084(4) 0.086(3) 0.008(3) 0.003(3) -0.003(2)
 C27 0.095(4) 0.071(3) 0.067(3) -0.012(2) 0.045(3) -0.014(3)
 C15 0.094(4) 0.091(4) 0.069(3) -0.004(3) 0.022(3) 0.020(3)
 C33 0.166(7) 0.116(5) 0.070(4) 0.027(4) 0.041(4) -0.014(5)
 C34 0.099(5) 0.143(7) 0.154(7) -0.028(5) 0.056(5) 0.001(5)

_geom_special_details
;
 All esds (except the esd in the dihedral angle between two l.s. planes)
 are estimated using the full covariance matrix.  The cell esds are taken
 into account individually in the estimation of esds in distances, angles
 and torsion angles; correlations between esds in cell parameters are only
 used when they are defined by crystal symmetry.  An approximate (isotropic)
 treatment of cell esds is used for estimating esds involving l.s. planes.
;
loop_
  _geom_bond_atom_site_label_1
  _geom_bond_atom_site_label_2
  _geom_bond_distance
  _geom_bond_site_symmetry_2
  _geom_bond_publ_flag
 O6 C23 1.207(4) . ?
 O5 C21 1.204(5) . ?
 O3 C16 1.221(5) . ?
 O2 C2 1.207(5) . ?
 N3 C21 1.396(5) . ?
 N3 C23 1.407(5) . ?
 N3 C24 1.473(5) . ?
 O1 C1 1.204(5) . ?
 N1 C2 1.399(5) . ?
 N1 C1 1.408(5) . ?
 N1 C8 1.454(5) . ?
 O4 C16 1.234(5) . ?
 N4 C26 1.529(5) . ?
 N4 C29 1.511(5) . ?
 N4 C28 1.501(5) . ?
 N4 C27 1.525(6) . ?
 O7 C32 1.242(6) . ?
 N2 C10 1.507(5) . ?
 N2 C13 1.517(5) . ?
 N2 C11 1.504(5) . ?
 N2 C12 1.486(6) . ?
 O8 C32 1.202(6) . ?
 C20 C19 1.405(5) . ?
 C20 C21 1.469(5) . ?
 C20 C22 1.372(5) . ?
 C19 C19 1.412(7) 3_676 ?
 C19 C18 1.417(5) . ?
 C18 C23 1.466(5) . ?
 C18 C17 1.372(6) . ?
 O10 H10C 0.8700 . ?
 O10 H10D 0.8697 . ?
 C7 C7 1.401(8) 3_666 ?
 C7 C6 1.411(5) . ?
 C7 C3 1.422(5) 3_666 ?
 C6 C5 1.385(5) . ?
 C6 C1 1.466(6) 3_666 ?
 C3 C2 1.484(6) . ?
 C3 C4 1.369(6) . ?
 C22 H22 0.9500 . ?
 C22 C17 1.408(6) 3_676 ?
 C17 H17 0.9500 . ?
 C24 H24A 0.9900 . ?
 C24 H24B 0.9900 . ?
 C24 C25 1.533(5) . ?
 C16 C15 1.553(7) . ?
 O9 H9C 0.8697 . ?
 O9 H9D 0.8698 . ?
 C9 H9A 0.9900 . ?
 C9 H9B 0.9900 . ?
 C9 C8 1.535(6) . ?
 C9 C10 1.498(6) . ?
 C5 H5 0.9500 . ?
 C5 C4 1.372(6) . ?
 C4 H4 0.9500 . ?
 C26 H26A 0.9900 . ?
 C26 H26B 0.9900 . ?
 C26 C25 1.501(5) . ?
 C8 H8A 0.9900 . ?
 C8 H8B 0.9900 . ?
 C30 H30A 0.9900 . ?
 C30 H30B 0.9900 . ?
 C30 C29 1.497(6) . ?
 C30 C31 1.523(6) . ?
 C25 H25A 0.9900 . ?
 C25 H25B 0.9900 . ?
 C29 H29A 0.9900 . ?
 C29 H29B 0.9900 . ?
 C10 H10A 0.9900 . ?
 C10 H10B 0.9900 . ?
 O12 H12 0.8400 . ?
 O12 C33 1.340(6) . ?
 C13 H13A 0.9900 . ?
 C13 H13B 0.9900 . ?
 C13 C14 1.516(7) . ?
 C32 C31 1.545(7) . ?
 C31 H31A 0.9900 . ?
 C31 H31B 0.9900 . ?
 C28 H28A 0.9800 . ?
 C28 H28B 0.9800 . ?
 C28 H28C 0.9800 . ?
 C11 H11A 0.9800 . ?
 C11 H11B 0.9800 . ?
 C11 H11C 0.9800 . ?
 O11 H11 0.8400 . ?
 O11 C34 1.327(6) . ?
 C14 H14A 0.9900 . ?
 C14 H14B 0.9900 . ?
 C14 C15 1.529(7) . ?
 C12 H12A 0.9800 . ?
 C12 H12B 0.9800 . ?
 C12 H12C 0.9800 . ?
 C27 H27A 0.9800 . ?
 C27 H27B 0.9800 . ?
 C27 H27C 0.9800 . ?
 C15 H15A 0.9900 . ?
 C15 H15B 0.9900 . ?
 C33 H33A 0.9800 . ?
 C33 H33B 0.9800 . ?
 C33 H33C 0.9800 . ?
 C34 H34A 0.9800 . ?
 C34 H34B 0.9800 . ?
 C34 H34C 0.9800 . ?

loop_
  _geom_angle_atom_site_label_1
  _geom_angle_atom_site_label_2
  _geom_angle_atom_site_label_3
  _geom_angle
  _geom_angle_site_symmetry_1
  _geom_angle_site_symmetry_3
  _geom_angle_publ_flag
 C21 N3 C23 124.6(3) . . ?
 C21 N3 C24 118.0(3) . . ?
 C23 N3 C24 117.1(3) . . ?
 C2 N1 C1 125.1(4) . . ?
 C2 N1 C8 117.0(3) . . ?
 C1 N1 C8 117.7(3) . . ?
 C29 N4 C26 112.5(3) . . ?
 C29 N4 C27 107.5(3) . . ?
 C28 N4 C26 107.5(3) . . ?
 C28 N4 C29 111.2(3) . . ?
 C28 N4 C27 107.9(3) . . ?
 C27 N4 C26 110.1(3) . . ?
 C10 N2 C13 112.3(3) . . ?
 C11 N2 C10 109.3(4) . . ?
 C11 N2 C13 108.1(3) . . ?
 C12 N2 C10 108.2(3) . . ?
 C12 N2 C13 111.1(4) . . ?
 C12 N2 C11 107.8(4) . . ?
 C19 C20 C21 119.6(3) . . ?
 C22 C20 C19 120.7(3) . . ?
 C22 C20 C21 119.7(4) . . ?
 C20 C19 C19 119.5(4) . 3_676 ?
 C20 C19 C18 121.2(3) . . ?
 C19 C19 C18 119.3(4) 3_676 . ?
 C19 C18 C23 120.1(4) . . ?
 C17 C18 C19 119.6(3) . . ?
 C17 C18 C23 120.3(3) . . ?
 O5 C21 N3 119.6(3) . . ?
 O5 C21 C20 122.8(4) . . ?
 N3 C21 C20 117.6(3) . . ?
 H10C O10 H10D 109.5 . . ?
 O6 C23 N3 120.2(4) . . ?
 O6 C23 C18 123.1(4) . . ?
 N3 C23 C18 116.7(3) . . ?
 C7 C7 C6 119.9(4) 3_666 . ?
 C7 C7 C3 119.4(4) 3_666 3_666 ?
 C6 C7 C3 120.8(4) . 3_666 ?
 C7 C6 C1 120.4(3) . 3_666 ?
 C5 C6 C7 119.1(4) . . ?
 C5 C6 C1 120.5(4) . 3_666 ?
 C7 C3 C2 119.9(4) 3_666 . ?
 C4 C3 C7 119.1(4) . 3_666 ?
 C4 C3 C2 120.9(3) . . ?
 C20 C22 H22 120.2 . . ?
 C20 C22 C17 119.7(4) . 3_676 ?
 C17 C22 H22 120.2 3_676 . ?
 C18 C17 C22 121.2(4) . 3_676 ?
 C18 C17 H17 119.4 . . ?
 C22 C17 H17 119.4 3_676 . ?
 N3 C24 H24A 109.9 . . ?
 N3 C24 H24B 109.9 . . ?
 N3 C24 C25 108.8(3) . . ?
 H24A C24 H24B 108.3 . . ?
 C25 C24 H24A 109.9 . . ?
 C25 C24 H24B 109.9 . . ?
 O3 C16 O4 127.8(5) . . ?
 O3 C16 C15 117.1(4) . . ?
 O4 C16 C15 115.0(4) . . ?
 H9C O9 H9D 104.5 . . ?
 H9A C9 H9B 108.0 . . ?
 C8 C9 H9A 109.4 . . ?
 C8 C9 H9B 109.4 . . ?
 C10 C9 H9A 109.4 . . ?
 C10 C9 H9B 109.4 . . ?
 C10 C9 C8 111.1(3) . . ?
 O2 C2 N1 121.0(4) . . ?
 O2 C2 C3 122.3(4) . . ?
 N1 C2 C3 116.6(3) . . ?
 C6 C5 H5 119.6 . . ?
 C4 C5 C6 120.8(4) . . ?
 C4 C5 H5 119.6 . . ?
 C3 C4 C5 121.7(4) . . ?
 C3 C4 H4 119.2 . . ?
 C5 C4 H4 119.2 . . ?
 O1 C1 N1 120.1(4) . . ?
 O1 C1 C6 122.8(4) . 3_666 ?
 N1 C1 C6 117.1(4) . 3_666 ?
 N4 C26 H26A 108.8 . . ?
 N4 C26 H26B 108.8 . . ?
 H26A C26 H26B 107.7 . . ?
 C25 C26 N4 113.7(3) . . ?
 C25 C26 H26A 108.8 . . ?
 C25 C26 H26B 108.8 . . ?
 N1 C8 C9 110.4(3) . . ?
 N1 C8 H8A 109.6 . . ?
 N1 C8 H8B 109.6 . . ?
 C9 C8 H8A 109.6 . . ?
 C9 C8 H8B 109.6 . . ?
 H8A C8 H8B 108.1 . . ?
 H30A C30 H30B 108.2 . . ?
 C29 C30 H30A 109.7 . . ?
 C29 C30 H30B 109.7 . . ?
 C29 C30 C31 110.0(4) . . ?
 C31 C30 H30A 109.7 . . ?
 C31 C30 H30B 109.7 . . ?
 C24 C25 H25A 109.6 . . ?
 C24 C25 H25B 109.6 . . ?
 C26 C25 C24 110.2(3) . . ?
 C26 C25 H25A 109.6 . . ?
 C26 C25 H25B 109.6 . . ?
 H25A C25 H25B 108.1 . . ?
 N4 C29 H29A 108.6 . . ?
 N4 C29 H29B 108.6 . . ?
 C30 C29 N4 114.8(3) . . ?
 C30 C29 H29A 108.6 . . ?
 C30 C29 H29B 108.6 . . ?
 H29A C29 H29B 107.6 . . ?
 N2 C10 H10A 108.6 . . ?
 N2 C10 H10B 108.6 . . ?
 C9 C10 N2 114.5(3) . . ?
 C9 C10 H10A 108.6 . . ?
 C9 C10 H10B 108.6 . . ?
 H10A C10 H10B 107.6 . . ?
 C33 O12 H12 109.5 . . ?
 N2 C13 H13A 108.4 . . ?
 N2 C13 H13B 108.4 . . ?
 H13A C13 H13B 107.4 . . ?
 C14 C13 N2 115.7(4) . . ?
 C14 C13 H13A 108.4 . . ?
 C14 C13 H13B 108.4 . . ?
 O7 C32 C31 115.1(5) . . ?
 O8 C32 O7 124.8(6) . . ?
 O8 C32 C31 120.0(4) . . ?
 C30 C31 C32 113.9(4) . . ?
 C30 C31 H31A 108.8 . . ?
 C30 C31 H31B 108.8 . . ?
 C32 C31 H31A 108.8 . . ?
 C32 C31 H31B 108.8 . . ?
 H31A C31 H31B 107.7 . . ?
 N4 C28 H28A 109.5 . . ?
 N4 C28 H28B 109.5 . . ?
 N4 C28 H28C 109.5 . . ?
 H28A C28 H28B 109.5 . . ?
 H28A C28 H28C 109.5 . . ?
 H28B C28 H28C 109.5 . . ?
 N2 C11 H11A 109.5 . . ?
 N2 C11 H11B 109.5 . . ?
 N2 C11 H11C 109.5 . . ?
 H11A C11 H11B 109.5 . . ?
 H11A C11 H11C 109.5 . . ?
 H11B C11 H11C 109.5 . . ?
 C34 O11 H11 109.5 . . ?
 C13 C14 H14A 109.5 . . ?
 C13 C14 H14B 109.5 . . ?
 C13 C14 C15 110.8(4) . . ?
 H14A C14 H14B 108.1 . . ?
 C15 C14 H14A 109.5 . . ?
 C15 C14 H14B 109.5 . . ?
 N2 C12 H12A 109.5 . . ?
 N2 C12 H12B 109.5 . . ?
 N2 C12 H12C 109.5 . . ?
 H12A C12 H12B 109.5 . . ?
 H12A C12 H12C 109.5 . . ?
 H12B C12 H12C 109.5 . . ?
 N4 C27 H27A 109.5 . . ?
 N4 C27 H27B 109.5 . . ?
 N4 C27 H27C 109.5 . . ?
 H27A C27 H27B 109.5 . . ?
 H27A C27 H27C 109.5 . . ?
 H27B C27 H27C 109.5 . . ?
 C16 C15 H15A 108.5 . . ?
 C16 C15 H15B 108.5 . . ?
 C14 C15 C16 115.1(4) . . ?
 C14 C15 H15A 108.5 . . ?
 C14 C15 H15B 108.5 . . ?
 H15A C15 H15B 107.5 . . ?
 O12 C33 H33A 109.5 . . ?
 O12 C33 H33B 109.5 . . ?
 O12 C33 H33C 109.5 . . ?
 H33A C33 H33B 109.5 . . ?
 H33A C33 H33C 109.5 . . ?
 H33B C33 H33C 109.5 . . ?
 O11 C34 H34A 109.5 . . ?
 O11 C34 H34B 109.5 . . ?
 O11 C34 H34C 109.5 . . ?
 H34A C34 H34B 109.5 . . ?
 H34A C34 H34C 109.5 . . ?
 H34B C34 H34C 109.5 . . ?

loop_
  _geom_hbond_atom_site_label_D
  _geom_hbond_atom_site_label_H
  _geom_hbond_atom_site_label_A
  _geom_hbond_distance_DH
  _geom_hbond_distance_HA
  _geom_hbond_distance_DA
  _geom_hbond_angle_DHA
  _geom_hbond_site_symmetry_A
  _geom_hbond_publ_flag
 O10 H10C O8 0.87 1.81 2.642(6) 159.5 . yes
 O10 H10D O7 0.87 1.90 2.730(5) 158.7 2 yes
 O9 H9C O7 0.87 1.92 2.759(7) 161.3 1_565 yes
 O9 H9D O10 0.87 1.99 2.827(6) 161.6 . yes
 O12 H12 O4 0.84 1.78 2.602(7) 167.8 4_585 yes
 O11 H11 O10 0.84 1.88 2.707(6) 166.9 . yes

loop_
  _geom_torsion_atom_site_label_1
  _geom_torsion_atom_site_label_2
  _geom_torsion_atom_site_label_3
  _geom_torsion_atom_site_label_4
  _geom_torsion
  _geom_torsion_site_symmetry_1
  _geom_torsion_site_symmetry_2
  _geom_torsion_site_symmetry_3
  _geom_torsion_site_symmetry_4
  _geom_torsion_publ_flag
 O3 C16 C15 C14 -6.6(7) . . . . ?
 N3 C24 C25 C26 174.2(4) . . . . ?
 O4 C16 C15 C14 177.0(4) . . . . ?
 N4 C26 C25 C24 175.5(3) . . . . ?
 O7 C32 C31 C30 -171.8(4) . . . . ?
 N2 C13 C14 C15 173.3(4) . . . . ?
 O8 C32 C31 C30 5.5(6) . . . . ?
 C20 C19 C18 C23 1.0(5) . . . . ?
 C20 C19 C18 C17 -178.5(3) . . . . ?
 C19 C20 C21 O5 179.5(3) . . . . ?
 C19 C20 C21 N3 0.1(5) . . . . ?
 C19 C20 C22 C17 -2.1(5) . . . 3_676 ?
 C19 C19 C18 C23 -179.9(4) 3_676 . . . ?
 C19 C19 C18 C17 0.5(6) 3_676 . . . ?
 C19 C18 C23 O6 179.0(3) . . . . ?
 C19 C18 C23 N3 -3.3(5) . . . . ?
 C19 C18 C17 C22 -0.7(5) . . . 3_676 ?
 C21 N3 C23 O6 -178.0(3) . . . . ?
 C21 N3 C23 C18 4.2(5) . . . . ?
 C21 N3 C24 C25 -93.1(4) . . . . ?
 C21 C20 C19 C19 -178.4(4) . . . 3_676 ?
 C21 C20 C19 C18 0.6(5) . . . . ?
 C21 C20 C22 C17 178.6(3) . . . 3_676 ?
 C23 N3 C21 O5 178.0(3) . . . . ?
 C23 N3 C21 C20 -2.6(5) . . . . ?
 C23 N3 C24 C25 81.8(4) . . . . ?
 C23 C18 C17 C22 179.8(3) . . . 3_676 ?
 C7 C7 C6 C5 0.6(6) 3_666 . . . ?
 C7 C7 C6 C1 179.8(4) 3_666 . . 3_666 ?
 C7 C6 C5 C4 -1.1(5) . . . . ?
 C7 C3 C2 O2 179.3(4) 3_666 . . . ?
 C7 C3 C2 N1 -1.0(5) 3_666 . . . ?
 C7 C3 C4 C5 -0.6(5) 3_666 . . . ?
 C6 C5 C4 C3 1.1(6) . . . . ?
 C3 C7 C6 C5 -179.5(3) 3_666 . . . ?
 C3 C7 C6 C1 -0.4(5) 3_666 . . 3_666 ?
 C22 C20 C19 C19 2.3(6) . . . 3_676 ?
 C22 C20 C19 C18 -178.7(3) . . . . ?
 C22 C20 C21 O5 -1.2(5) . . . . ?
 C22 C20 C21 N3 179.4(3) . . . . ?
 C17 C18 C23 O6 -1.5(5) . . . . ?
 C17 C18 C23 N3 176.3(3) . . . . ?
 C24 N3 C21 O5 -7.6(5) . . . . ?
 C24 N3 C21 C20 171.8(3) . . . . ?
 C24 N3 C23 O6 7.5(5) . . . . ?
 C24 N3 C23 C18 -170.3(3) . . . . ?
 C2 N1 C1 O1 174.9(4) . . . . ?
 C2 N1 C1 C6 -4.4(5) . . . 3_666 ?
 C2 N1 C8 C9 -80.5(4) . . . . ?
 C2 C3 C4 C5 -179.7(3) . . . . ?
 C4 C3 C2 O2 -1.6(6) . . . . ?
 C4 C3 C2 N1 178.0(3) . . . . ?
 C1 N1 C2 O2 -176.5(4) . . . . ?
 C1 N1 C2 C3 3.9(5) . . . . ?
 C1 N1 C8 C9 94.8(4) . . . . ?
 C1 C6 C5 C4 179.8(3) 3_666 . . . ?
 C26 N4 C29 C30 59.3(5) . . . . ?
 C8 N1 C2 O2 -1.6(5) . . . . ?
 C8 N1 C2 C3 178.7(3) . . . . ?
 C8 N1 C1 O1 0.1(5) . . . . ?
 C8 N1 C1 C6 -179.3(3) . . . 3_666 ?
 C8 C9 C10 N2 -164.9(4) . . . . ?
 C29 N4 C26 C25 53.6(5) . . . . ?
 C29 C30 C31 C32 174.5(4) . . . . ?
 C10 N2 C13 C14 -62.2(5) . . . . ?
 C10 C9 C8 N1 -178.0(3) . . . . ?
 C13 N2 C10 C9 -50.3(5) . . . . ?
 C13 C14 C15 C16 -79.6(6) . . . . ?
 C31 C30 C29 N4 177.2(3) . . . . ?
 C28 N4 C26 C25 176.4(4) . . . . ?
 C28 N4 C29 C30 -61.4(4) . . . . ?
 C11 N2 C10 C9 69.7(4) . . . . ?
 C11 N2 C13 C14 177.2(4) . . . . ?
 C12 N2 C10 C9 -173.2(4) . . . . ?
 C12 N2 C13 C14 59.1(5) . . . . ?
 C27 N4 C26 C25 -66.2(5) . . . . ?
 C27 N4 C29 C30 -179.3(4) . . . . ?

_shelx_res_file
;
TITL 240703lu_lgpz206360_0m_a.res in P2(1)/c
    240703lu_lgpz206360_0m.res
    created by SHELXL-2019/3 at 20:35:38 on 03-Jul-2024
REM Old TITL 240703LU_LGPZ206360_0m in P2(1)/c
REM SHELXT solution in P2(1)/c: R1 0.234, Rweak 0.035, Alpha 0.049
REM <I/s> 0.491 for 555 systematic absences, Orientation as input
REM Formula found by SHELXT: C37 N6 O7
CELL 1.34139 19.8554 7.5862 24.7973 90 108.252 90
ZERR 4 0.0024 0.0009 0.0029 0 0.004 0
LATT 1
SYMM -X,0.5+Y,0.5-Z
SFAC C H N O
DISP C 0.0137 0.0067 57.1
DISP H -0 0 0.6481
DISP N 0.0241 0.0134 109.9
DISP O 0.0389 0.0241 193.4
UNIT 136 208 16 48
EQIV $1 +X,1+Y,+Z
EQIV $2 +X,2.5-Y,-0.5+Z
EQIV $3 -X,0.5+Y,0.5-Z
DFIX 1.4 0.01 O12 C33 O11 C34

L.S. 10
PLAN  2
SIZE 0.08 0.1 0.13
TEMP -80.15
CONF
HTAB O9 O7_$1
HTAB O12 O4_$2
HTAB O10 O7_$3
HTAB O10 O8
HTAB O9 O10
HTAB O11 O10
BOND
list 4
MORE -1
BOND $H
fmap 2
acta
SIZE 0.08 0.1 0.13
OMIT -4 1 6
REM <olex2.extras>
REM <HklSrc "%.\\240703LU_LGPZ206360_0m.hkl">
REM </olex2.extras>

WGHT    0.177700
FVAR       0.54129
O6    4    0.482050    1.239012    0.344012    11.00000    0.08079    0.06029 =
         0.04739    0.00577    0.02451   -0.00296
O5    4    0.292264    1.096913    0.398665    11.00000    0.06424    0.05685 =
         0.05823    0.00204    0.01375   -0.00372
O3    4    0.254644    0.880850    0.556504    11.00000    0.07894    0.05754 =
         0.06112    0.00149    0.02363    0.00335
O2    4    0.329186    0.648416    0.358986    11.00000    0.07720    0.06906 =
         0.04954    0.01201    0.01279    0.00545
N3    3    0.386605    1.163392    0.370693    11.00000    0.06337    0.03869 =
         0.03724   -0.00443    0.01074   -0.00581
O1    4    0.300910    0.406239    0.517661    11.00000    0.07552    0.07684 =
         0.06632    0.00506    0.02898    0.00027
N1    3    0.314661    0.517748    0.437015    11.00000    0.06306    0.04156 =
         0.05628   -0.00118    0.01752   -0.00052
O4    4    0.265606    1.103211    0.615920    11.00000    0.12176    0.05739 =
         0.06089    0.00246    0.01244    0.00563
N4    3    0.274933    0.936432    0.174484    11.00000    0.07840    0.04497 =
         0.04510   -0.00354    0.02113   -0.00442
O7    4    0.119009    0.389244    0.275701    11.00000    0.11417    0.08289 =
         0.09878    0.01650    0.03422   -0.02169
N2    3    0.104160    0.911844    0.388585    11.00000    0.05415    0.05569 =
         0.06248    0.00215    0.00379   -0.00496
O8    4    0.082960    0.655984    0.251902    11.00000    0.09592    0.09212 =
         0.09665    0.00041    0.03940    0.00366
C20   1    0.403511    1.030524    0.464112    11.00000    0.06412    0.03173 =
         0.04047   -0.00749    0.01638   -0.00727
C19   1    0.477186    1.034413    0.474304    11.00000    0.05635    0.03451 =
         0.03819   -0.00828    0.01392   -0.00653
C18   1    0.506554    1.103807    0.433540    11.00000    0.05867    0.03404 =
         0.04141   -0.00666    0.01463   -0.00514
C21   1    0.355838    1.097770    0.410078    11.00000    0.05434    0.03419 =
         0.04717   -0.00689    0.00927   -0.00344
O10   4   -0.004297    0.887200    0.185881    11.00000    0.09681    0.10303 =
         0.10498   -0.00401    0.05007    0.00179
AFIX   3
H10C  2    0.023093    0.797920    0.199891    11.00000   -1.50000
H10D  2   -0.045487    0.871090    0.190541    11.00000   -1.50000
AFIX   0

C23   1    0.460050    1.175989    0.379958    11.00000    0.07261    0.03519 =
         0.04266   -0.00722    0.02000   -0.00603
C7    1    0.536881    0.495227    0.512264    11.00000    0.07376    0.02769 =
         0.04498   -0.00399    0.02242   -0.00150
C6    1    0.581576    0.557226    0.481977    11.00000    0.07484    0.02875 =
         0.05139   -0.00708    0.02471    0.00289
C3    1    0.434201    0.577591    0.432440    11.00000    0.06677    0.03323 =
         0.04376   -0.00176    0.01590    0.00400
C22   1    0.375679    0.966252    0.504339    11.00000    0.05806    0.04497 =
         0.05355   -0.00828    0.01958   -0.00518
AFIX  43
H22   2    0.325878    0.967699    0.497631    11.00000   -1.20000
AFIX   0
C17   1    0.578691    1.101828    0.444412    11.00000    0.07206    0.03791 =
         0.04292   -0.00563    0.02307   -0.01008
AFIX  43
H17   2    0.598205    1.147258    0.416835    11.00000   -1.20000
AFIX   0
C24   1    0.339413    1.208562    0.313606    11.00000    0.06766    0.04218 =
         0.04621    0.00001    0.00954   -0.00296
AFIX  23
H24A  2    0.358824    1.310624    0.298447    11.00000   -1.20000
H24B  2    0.291903    1.240895    0.315506    11.00000   -1.20000
AFIX   0

C16   1    0.233225    1.011339    0.574917    11.00000    0.09866    0.04343 =
         0.04422    0.00315    0.02775    0.00403
AFIX   6
O9    4    0.106755    1.130132    0.195110    11.00000    0.10006    0.08278 =
         0.15781    0.00397    0.05933    0.00496
H9C   2    0.113979    1.192433    0.225846    11.00000   -1.50000
H9D   2    0.066749    1.076438    0.191003    11.00000   -1.50000
AFIX   0

C9    1    0.211893    0.714272    0.420067    11.00000    0.06686    0.04424 =
         0.05634   -0.00327    0.01338   -0.00482
AFIX  23
H9A   2    0.226594    0.742110    0.461123    11.00000   -1.20000
H9B   2    0.233907    0.802094    0.401260    11.00000   -1.20000
AFIX   0
C2    1    0.356178    0.586354    0.405620    11.00000    0.08144    0.03825 =
         0.05206   -0.00348    0.02019    0.00278
C5    1    0.551485    0.628527    0.428388    11.00000    0.07911    0.03857 =
         0.05233    0.00048    0.03252    0.00423
AFIX  43
H5    2    0.581254    0.672478    0.408025    11.00000   -1.20000
AFIX   0
C4    1    0.479214    0.636470    0.404347    11.00000    0.08066    0.04186 =
         0.04006    0.00180    0.01888    0.00452
AFIX  43
H4    2    0.459917    0.684054    0.367251    11.00000   -1.20000
AFIX   0
C1    1    0.341152    0.451435    0.492709    11.00000    0.07346    0.03905 =
         0.05523   -0.00012    0.02771    0.00497

C26   1    0.280025    1.083747    0.217661    11.00000    0.07972    0.03770 =
         0.04727   -0.00278    0.02195    0.00032
AFIX  23
H26A  2    0.292659    1.194993    0.202300    11.00000   -1.20000
H26B  2    0.232889    1.100268    0.222680    11.00000   -1.20000
AFIX   0

C8    1    0.238137    0.529129    0.411600    11.00000    0.07281    0.04646 =
         0.05890   -0.00512    0.01660   -0.00552
AFIX  23
H8A   2    0.214984    0.440669    0.429279    11.00000   -1.20000
H8B   2    0.225103    0.502774    0.370508    11.00000   -1.20000
AFIX   0

C30   1    0.195457    0.745059    0.212497    11.00000    0.07767    0.04803 =
         0.06642    0.00524    0.02422    0.00033
AFIX  23
H30A  2    0.154182    0.777718    0.179586    11.00000   -1.20000
H30B  2    0.197870    0.828148    0.243833    11.00000   -1.20000
AFIX   0
C25   1    0.333541    1.048705    0.274592    11.00000    0.07888    0.04834 =
         0.04442   -0.00332    0.01232    0.00588
AFIX  23
H25A  2    0.380322    1.024047    0.269846    11.00000   -1.20000
H25B  2    0.319062    0.943803    0.292003    11.00000   -1.20000
AFIX   0
C29   1    0.261978    0.758017    0.196498    11.00000    0.07755    0.03937 =
         0.05004   -0.00381    0.02136   -0.00387
AFIX  23
H29A  2    0.260096    0.668530    0.167002    11.00000   -1.20000
H29B  2    0.302794    0.728787    0.230199    11.00000   -1.20000
AFIX   0

C10   1    0.132830    0.726453    0.395930    11.00000    0.06349    0.04790 =
         0.05644    0.00300    0.00824   -0.00797
AFIX  23
H10A  2    0.111479    0.661659    0.421192    11.00000   -1.20000
H10B  2    0.117668    0.666998    0.358510    11.00000   -1.20000
AFIX   0

O12   4    0.401751    1.358340    0.162634    11.00000    0.14897    0.11598 =
         0.12699   -0.03351    0.05450    0.01528
AFIX 147
H12   2    0.358938    1.386479    0.148220    11.00000   -1.50000
AFIX   0

C13   1    0.133315    1.021311    0.442069    11.00000    0.06728    0.05418 =
         0.06339   -0.00146    0.01673    0.00409
AFIX  23
H13A  2    0.185588    1.025945    0.451736    11.00000   -1.20000
H13B  2    0.115327    1.143275    0.433735    11.00000   -1.20000
AFIX   0

C32   1    0.122750    0.534975    0.253993    11.00000    0.09806    0.05090 =
         0.04703    0.00023    0.00891   -0.01769
C31   1    0.186216    0.557765    0.231149    11.00000    0.08686    0.05106 =
         0.05828    0.00311    0.02258   -0.00762
AFIX  23
H31A  2    0.230126    0.522053    0.261124    11.00000   -1.20000
H31B  2    0.179837    0.477494    0.198447    11.00000   -1.20000
AFIX   0
C28   1    0.216566    0.984297    0.121371    11.00000    0.10085    0.05222 =
         0.04446    0.00563    0.01149   -0.00563
AFIX 137
H28A  2    0.173128    1.009382    0.130774    11.00000   -1.50000
H28B  2    0.208086    0.885826    0.094490    11.00000   -1.50000
H28C  2    0.230378    1.088932    0.104174    11.00000   -1.50000
AFIX   0

C11   1    0.124206    1.000689    0.341592    11.00000    0.08048    0.06818 =
         0.06032    0.01380    0.01102    0.00004
AFIX 137
H11A  2    0.174981    1.028225    0.354684    11.00000   -1.50000
H11B  2    0.096937    1.109889    0.330776    11.00000   -1.50000
H11C  2    0.113765    0.921853    0.308689    11.00000   -1.50000
AFIX   0

O11   4   -0.035379    0.899157    0.071563    11.00000    0.14344    0.11286 =
         0.12528   -0.02471    0.04902   -0.00743
AFIX 147
H11   2   -0.025115    0.912901    0.106831    11.00000   -1.50000
AFIX   0

C14   1    0.115206    0.956257    0.493651    11.00000    0.06433    0.09214 =
         0.07751   -0.00396    0.02108    0.01007
AFIX  23
H14A  2    0.128473    0.830464    0.500315    11.00000   -1.20000
H14B  2    0.063440    0.966192    0.486597    11.00000   -1.20000
AFIX   0
C12   1    0.025525    0.902129    0.371169    11.00000    0.05986    0.08369 =
         0.08621    0.00775    0.00290   -0.00329
AFIX 137
H12A  2    0.007882    0.836907    0.335380    11.00000   -1.50000
H12B  2    0.005767    1.021608    0.365987    11.00000   -1.50000
H12C  2    0.011058    0.841463    0.400653    11.00000   -1.50000
AFIX   0

C27   1    0.343822    0.924656    0.159761    11.00000    0.09494    0.07140 =
         0.06709   -0.01200    0.04545   -0.01416
AFIX 137
H27A  2    0.354799    1.040129    0.146885    11.00000   -1.50000
H27B  2    0.338493    0.837741    0.129468    11.00000   -1.50000
H27C  2    0.382451    0.888528    0.193466    11.00000   -1.50000
AFIX   0

C15   1    0.154457    1.063726    0.546269    11.00000    0.09377    0.09126 =
         0.06874   -0.00421    0.02233    0.01967
AFIX  23
H15A  2    0.128944    1.051369    0.574558    11.00000   -1.20000
H15B  2    0.152634    1.189642    0.535415    11.00000   -1.20000
AFIX   0

C33   1    0.429335    1.444849    0.211748    11.00000    0.16650    0.11582 =
         0.07009    0.02743    0.04113   -0.01449
AFIX 137
H33A  2    0.444132    1.562961    0.204074    11.00000   -1.50000
H33B  2    0.470501    1.380046    0.235817    11.00000   -1.50000
H33C  2    0.393544    1.454799    0.231266    11.00000   -1.50000
AFIX   0

C34   1    0.022467    0.854295    0.058849    11.00000    0.09926    0.14336 =
         0.15355   -0.02808    0.05593    0.00146
AFIX 137
H34A  2    0.010531    0.838733    0.017688    11.00000   -1.50000
H34B  2    0.041404    0.743637    0.078036    11.00000   -1.50000
H34C  2    0.058184    0.947386    0.071435    11.00000   -1.50000
AFIX   0
HKLF 4


REM  240703lu_lgpz206360_0m_a.res in P2(1)/c
REM wR2 = 0.2988, GooF = S = 1.025, Restrained GooF = 1.031 for all data
REM R1 = 0.0859 for 3681 Fo > 4sig(Fo) and 0.1552 for all 7205 data
REM 462 parameters refined using 2 restraints

END

WGHT      0.1767      0.0000

REM Highest difference peak  0.386,  deepest hole -0.501,  1-sigma level  0.071
Q1    1   0.0337  1.0222  0.2003  11.00000  0.05    0.39
Q2    1   0.1330  1.2600  0.2465  11.00000  0.05    0.32
;
_shelx_res_checksum                65308
_shelx_hkl_file
;
  -4   0   0  211.68   10.50
  -5   0   0 3488.85  151.48
  -5   0   0 3614.14  151.48
  -5   0   0 3168.38  151.38
  -6   0   0   31.00    3.70
  -6   0   0   30.70    4.10
  -6   0   0   30.40    3.50
  -6   0   0   31.40    3.40
  -7   0   0  936.81   42.00
   7   0   0  932.81   46.30
  -7   0   0  941.31   41.90
  -7   0   0  891.81   41.80
  -8   0   0 2695.03  118.39
  -8   0   0 2626.54  118.29
   9   0   0 2111.39  100.89
  -9   0   0 2147.89   95.39
  -9   0   0 2142.59   95.49
 -10   0   0  442.76   22.20
 -10   0   0  459.75   22.20
  10   0   0  454.45   34.30
 -11   0   0   20.30    5.60
  11   0   0    2.40   14.00
 -11   0   0   12.50    5.30
 -12   0   0   41.30    6.30
 -12   0   0   48.60    6.70
  12   0   0   44.60   16.20
  13   0   0  325.37   34.60
 -13   0   0  308.67   17.60
 -13   0   0  312.67   17.40
 -14   0   0   18.30    6.20
  14   0   0   24.70   23.10
 -14   0   0   13.40    6.10
  15   0   0   13.80   25.70
 -15   0   0   53.49    7.70
 -15   0   0   69.09    8.60
 -16   0   0   -3.80    6.50
 -16   0   0    2.60    7.70
 -17   0   0   23.00    8.50
 -17   0   0   12.70    6.80
 -18   0   0   -1.90    7.70
 -18   0   0    2.70    5.90
 -19   0   0    8.90    8.30
 -19   0   0    4.00    6.60
 -20   0   0    5.90    6.00
 -20   0   0   14.50    9.40
 -21   0   0    8.00    6.00
 -22   0   0    2.00    5.40
 -23   0   0   -0.20    5.50
   1  -1   0  182.88    9.00
   2  -1   0 3734.63  165.58
   3  -1   0 1407.76   65.29
  -3  -1   0 1471.05   64.09
  -3  -1   0 1446.06   64.59
  -3   1   0 1434.26   63.89
   4  -1   0   11.90    4.10
  -4  -1   0   12.80    3.70
  -4  -1   0   23.50    3.10
  -4   1   0   17.40    2.60
  -5  -1   0  198.18   12.10
  -5  -1   0  231.38   11.40
  -5  -1   0  244.78   11.00
   5  -1   0  212.48   14.40
  -5   1   0  209.08   10.60
  -5   1   0  230.58   11.00
  -6  -1   0 1044.50   49.00
  -6  -1   0 1080.79   48.40
  -6  -1   0 1105.09   48.20
   6  -1   0 1122.49   52.39
  -6   1   0 1042.60   48.20
  -6   1   0 1053.89   48.00
  -7  -1   0   25.70    3.90
   7  -1   0    3.00    6.20
  -7  -1   0   21.50    4.40
  -7  -1   0   12.90    3.90
  -7   1   0   18.40    4.60
  -7   1   0   18.10    3.90
  -7   1   0   18.70    3.10
   8  -1   0  265.57   19.10
  -8  -1   0  240.88   14.50
  -8  -1   0  273.87   13.90
  -8  -1   0  266.87   13.40
  -8   1   0  237.68   12.90
  -8   1   0  260.67   13.40
  -8   1   0  246.38   14.20
  -9  -1   0   13.10    4.90
  -9  -1   0    7.80    4.20
  -9  -1   0    5.40    4.50
   9  -1   0   13.30    8.70
   9   1   0   16.30   12.30
  -9   1   0   12.00    5.30
  -9   1   0   15.30    4.60
  -9   1   0   12.90    3.40
  10  -1   0  187.48   20.30
 -10  -1   0  199.38   11.50
 -10  -1   0  200.68   12.60
 -10  -1   0  206.08   12.00
 -10   1   0  182.58   12.30
 -10   1   0  187.58   11.70
  10   1   0  222.08   29.40
 -11  -1   0  112.79    9.60
 -11  -1   0  115.29    9.70
  11  -1   0   77.89   14.20
 -11  -1   0   98.69    8.90
 -11   1   0  110.29    9.10
 -11   1   0  121.29    9.70
  11   1   0  132.39   25.30
 -12  -1   0   82.79    8.70
 -12  -1   0   84.49    8.40
  12  -1   0   83.89   18.20
  12   1   0  132.79   33.60
 -12   1   0   89.09    9.30
 -12   1   0   99.99    9.50
 -13  -1   0   16.40    5.70
 -13  -1   0   21.40    7.60
  13  -1   0    9.70   14.70
 -13   1   0   36.40    7.20
 -13   1   0   20.00    6.10
 -14  -1   0   12.50    5.90
 -14  -1   0   10.70    7.40
  14  -1   0   19.70   21.20
 -14   1   0   13.80    6.10
 -14   1   0    4.20    5.90
  15  -1   0   44.70   20.10
 -15  -1   0   -0.90    5.70
 -15  -1   0   -0.70    7.50
 -15   1   0    2.30    7.10
 -15   1   0    2.70    7.00
  16  -1   0   98.49   33.30
 -16  -1   0   46.60    9.60
 -16  -1   0   31.60    6.80
 -16   1   0   53.99    8.70
 -16   1   0   58.29    8.90
 -17  -1   0   48.90    8.00
 -17  -1   0   49.99    8.60
  17  -1   0   75.29   30.10
 -17   1   0   52.59    8.20
 -17   1   0   75.39    9.60
 -18  -1   0   26.80    9.90
  18  -1   0   32.70   34.70
 -18  -1   0   16.30    6.90
 -18   1   0   18.00    7.60
 -18   1   0   17.20    8.50
 -19  -1   0    1.40    5.70
 -19   1   0   -0.50    6.80
 -19   1   0   -2.80    7.60
 -20  -1   0   -5.70    5.50
 -20   1   0    5.20    8.30
 -20   1   0   10.70    6.70
 -21  -1   0    2.30    5.90
 -21   1   0    2.30    6.00
 -21   1   0    2.70    6.70
 -22  -1   0   -0.60    5.70
 -22   1   0    2.80    5.90
 -22   1   0    6.20    6.40
 -23  -1   0    2.20    6.30
 -23   1   0    9.30    5.70
   1  -2   0  211.88   11.30
   1  -2   0  252.67   12.10
  -1  -2   0  267.27   12.70
   1  -2   0  210.48   12.00
   2  -2   0  559.24   25.40
   2  -2   0  531.85   25.00
  -2  -2   0  547.45   25.70
   2  -2   0  548.15   26.50
  -2  -2   0  516.25   24.90
   3  -2   0  335.07   17.00
  -3  -2   0  298.77   16.30
  -3  -2   0  344.97   16.90
   4  -2   0  494.55   24.90
  -4  -2   0  515.95   24.10
  -4  -2   0  453.15   24.40
  -4  -2   0  503.45   22.70
  -4   2   0  495.55   22.20
  -5  -2   0   60.79    5.10
   5  -2   0   50.79    7.10
  -5  -2   0   71.29    7.00
  -5   2   0   59.49    5.10
  -5   2   0   72.09    4.30
  -6  -2   0  117.59    9.90
  -6  -2   0  126.49    7.50
   6  -2   0  143.29   12.10
  -6   2   0  125.49    7.50
  -6   2   0  117.99    6.80
   7  -2   0  427.76   26.20
  -7  -2   0  496.25   22.10
  -7  -2   0  452.95   23.70
  -7  -2   0  473.45   22.60
  -7   2   0  448.86   21.50
  -7   2   0  481.45   22.00
  -8  -2   0   27.20    4.20
  -8  -2   0   35.50    6.00
  -8  -2   0   32.30    6.40
   8  -2   0   25.90    8.50
  -8   2   0   22.00    3.40
  -8   2   0   30.90    4.30
  -9  -2   0  248.28   15.30
   9  -2   0  235.88   19.70
  -9  -2   0  248.28   13.10
  -9  -2   0  261.37   14.10
  -9   2   0  202.68   12.90
  -9   2   0  254.37   14.40
  -9   2   0  238.18   12.30
 -10  -2   0    3.10    4.90
  10  -2   0   -3.30    8.60
 -10  -2   0   -2.40    5.30
 -10  -2   0    8.20    4.10
 -10   2   0    1.90    3.10
 -10   2   0    2.50    4.60
 -10   2   0    8.10    6.10
 -11  -2   0   94.69   10.70
  11  -2   0  105.69   15.50
 -11  -2   0   88.79    8.50
 -11  -2   0   94.39    9.60
 -11   2   0  106.19    9.60
 -11   2   0   82.69    8.70
 -12  -2   0   12.20    6.90
 -12  -2   0   -0.70    5.90
  12  -2   0   14.60   13.70
 -12  -2   0    4.90    4.50
 -12   2   0    4.10    5.00
 -12   2   0    6.20    6.80
 -13  -2   0   19.30    7.70
  13  -2   0   23.00   13.80
 -13  -2   0   10.60    6.60
 -13  -2   0    6.20    4.90
 -13   2   0    6.70    7.10
 -13   2   0   11.40    5.90
 -14  -2   0    0.70    6.90
  14  -2   0  -14.50   15.20
 -14  -2   0    0.20    5.00
 -14   2   0    2.50    7.60
 -14   2   0   -0.50    6.00
  15  -2   0   32.60   31.40
 -15  -2   0   34.90    7.10
 -15   2   0   38.20    8.70
 -15   2   0   47.20    8.50
  16  -2   0   -6.90   20.70
 -16  -2   0   -2.50    5.90
 -16   2   0   -3.00    7.30
 -16   2   0    1.80    7.20
  17  -2   0   41.90   25.70
 -17  -2   0   51.19    7.90
 -17   2   0   51.19    8.20
 -17   2   0   66.29    9.70
  18  -2   0   -5.50   28.90
 -18  -2   0   -4.40    5.80
 -18   2   0    0.80    8.30
 -18   2   0    3.60    7.00
  19  -2   0   94.89   39.60
 -19   2   0    2.80    7.50
 -19   2   0    2.70    7.80
 -20  -2   0   17.60    6.40
  20  -2   0   29.50   51.89
 -20   2   0    2.00    6.70
 -20   2   0   14.40    8.40
 -21  -2   0   -3.40    5.70
 -21   2   0  -10.30    6.20
 -21   2   0    3.30    7.80
 -22  -2   0   -6.20   10.00
 -22   2   0   -1.80    5.70
 -22   2   0   -5.80    6.40
  22   2   0  -12.90    7.20
 -23   2   0    9.00    6.10
   0  -3   0   -3.20    3.70
   1  -3   0 1192.38   54.79
  -1  -3   0 1212.08   55.09
   2  -3   0   63.69    6.70
  -2  -3   0   53.19    5.80
   2  -3   0   64.39    5.80
   2  -3   0   57.59    5.80
  -3  -3   0  300.37   16.00
   3  -3   0  295.57   14.80
   3  -3   0  276.77   15.20
   3  -3   0  248.58   16.50
   4  -3   0    9.90    7.30
   4  -3   0    9.90    4.90
  -4  -3   0   17.10    5.40
   4  -3   0   10.90    3.50
  -4   3   0   17.40    2.20
  -5  -3   0    0.10    4.60
   5  -3   0   -6.50    4.60
   5  -3   0    2.80    2.80
   5  -3   0   12.20    8.90
  -5   3   0    0.80    3.50
  -5   3   0   -1.70    2.00
   6  -3   0   66.99   14.70
   6  -3   0   96.49   10.40
  -6  -3   0   77.89    8.00
  -6   3   0   79.99    6.50
  -6   3   0   79.39    5.30
  -7  -3   0   10.40    5.80
   7  -3   0   21.80   16.80
   7  -3   0   -4.50    5.90
  -7   3   0    0.70    3.30
  -7   3   0    7.00    2.50
  -8  -3   0  704.33   34.20
   8  -3   0  658.73   36.80
  -8  -3   0  716.63   32.00
  -8   3   0  630.14   30.90
  -8   3   0  692.83   31.70
  -9  -3   0   87.09    9.80
   9  -3   0   59.29   10.90
  -9  -3   0   78.09    7.70
  -9   3   0   83.09    7.40
  -9   3   0   83.49    6.10
 -10  -3   0   18.90    5.10
 -10  -3   0    7.30    6.30
  10  -3   0    6.40    9.60
 -10   3   0    5.60    3.40
 -10   3   0    9.30    6.80
 -10   3   0   12.70    5.10
 -11  -3   0   36.00    6.30
  11  -3   0    0.90    9.80
 -11  -3   0   22.50    7.20
 -11   3   0   32.30    6.20
 -11   3   0   18.00    7.80
 -12  -3   0   17.10    5.60
 -12  -3   0    3.70    6.60
  12  -3   0   -4.80   11.30
 -12   3   0    1.40    5.10
 -12   3   0   21.30    8.10
 -13  -3   0  192.58   17.10
 -13  -3   0  204.08   13.80
 -13   3   0  200.58   16.50
 -13   3   0  195.28   13.60
 -14  -3   0    6.00    8.00
  14  -3   0   22.60   16.70
 -14  -3   0  -16.80    5.50
 -14   3   0    1.70    8.50
 -14   3   0    1.60    6.60
 -15  -3   0   10.50    6.50
  15  -3   0   -6.10   16.40
 -15   3   0   -2.60    6.50
 -15   3   0    2.10    8.50
  16  -3   0   -3.50   21.40
 -16  -3   0    6.90    6.40
 -16   3   0   15.50    7.20
 -16   3   0   11.90    9.00
 -17  -3   0    4.70    6.20
  17  -3   0   -5.30   19.70
 -17   3   0   12.40    6.90
 -17   3   0   14.10    9.40
  18  -3   0   16.70   27.00
 -18  -3   0   21.30    6.60
 -18   3   0   11.20    9.10
 -18   3   0   17.70    7.00
  19  -3   0   -7.40   31.30
 -19   3   0   17.40    9.10
 -19   3   0   14.30    7.60
 -20   3   0   -3.40    7.00
 -20   3   0   -1.70    7.80
 -21   3   0    8.70    7.30
 -21   3   0   -9.70    6.50
 -22   3   0    3.20    5.90
 -22   3   0    7.20    7.20
   0  -4   0  582.74   28.90
   1  -4   0   23.00    5.20
  -1  -4   0    7.00    4.60
   2  -4   0  612.84   30.00
  -2  -4   0  624.64   30.90
   3  -4   0 1420.46   64.99
  -3  -4   0 1428.06   65.99
   4  -4   0   11.20    4.80
   4  -4   0   20.20    4.40
   4  -4   0    2.70    6.00
  -4  -4   0    3.50    5.10
  -4   4   0   13.40    2.30
   5  -4   0  107.99    8.20
   5  -4   0  107.19   12.70
   5  -4   0  127.19   11.20
  -5  -4   0  118.69   11.80
  -5   4   0  111.19    6.40
  -6  -4   0  118.39   12.30
   6  -4   0  140.09   16.30
   6  -4   0  104.79    8.10
   6  -4   0  123.69   12.40
  -6   4   0  134.19    8.10
  -6   4   0   98.49    6.60
   7  -4   0  316.87   20.00
  -7  -4   0  265.57   18.50
   7  -4   0  271.57   26.50
  -7   4   0  263.87   13.80
  -7   4   0  302.27   14.90
   8  -4   0    5.00    8.10
  -8  -4   0    5.20    6.40
  -8   4   0   -0.60    3.00
  -8   4   0    5.70    4.20
  -9  -4   0   21.20    7.80
   9  -4   0   17.60    9.60
  -9   4   0   33.00    5.30
  -9   4   0   41.40    5.60
  10  -4   0   25.00   11.10
 -10  -4   0   44.20    9.60
 -10   4   0   46.40    6.60
  11  -4   0  271.27   25.50
 -11  -4   0  280.47   20.20
 -11   4   0  278.17   16.10
 -11   4   0  281.67   19.20
 -12  -4   0   51.59   10.10
  12  -4   0   53.09   16.60
 -12   4   0   58.29   10.30
 -12   4   0   71.79    8.50
 -13  -4   0   33.70    9.90
  13  -4   0   30.90   15.50
 -13   4   0   58.59   10.80
 -13   4   0   28.30    6.40
 -14  -4   0   -2.60    9.00
  14  -4   0  -12.00   16.10
 -14   4   0   -3.00    6.30
 -14   4   0   -2.20   10.30
  15  -4   0   76.29   22.40
 -15  -4   0   94.39   12.40
 -15   4   0   97.19   12.40
 -15   4   0   91.59    9.60
  16  -4   0    7.50   18.50
 -16   4   0    3.90    8.70
 -16   4   0   14.50    7.30
  17  -4   0  -38.80   22.10
 -17   4   0   10.20    9.10
 -17   4   0    1.40    6.80
  18  -4   0   28.50   21.70
 -18   4   0    5.70    8.50
 -19   4   0    8.20    8.60
 -19   4   0    3.50    6.80
 -20   4   0    6.70    7.90
 -20   4   0   20.80    8.60
 -21   4   0    6.40    8.00
 -21   4   0   12.40    6.60
   0  -5   0   -4.60    5.80
   1  -5   0  129.69   12.40
  -1  -5   0  152.48   13.50
   2  -5   0  126.99   11.70
  -2  -5   0  135.59   13.40
  -2   5   0  128.59    7.00
   3  -5   0    5.90    5.20
  -3  -5   0    1.00    6.90
  -3   5   0   -0.40    2.30
  -4  -5   0   64.99    9.00
   4  -5   0   83.79    8.20
  -4   5   0   76.49    5.40
  -5  -5   0   -2.00    7.50
   5  -5   0   -0.50    4.30
  -5   5   0    4.80    4.00
  -5   5   0    2.30    2.60
   6  -5   0   -0.40    3.40
  -6  -5   0    8.20    7.60
  -6   5   0    7.90    3.10
  -6   5   0   10.60    4.00
   7  -5   0  252.67   17.90
   7  -5   0  204.28   20.70
  -7  -5   0  228.18   19.00
  -7   5   0  256.27   13.80
  -8  -5   0    2.70    8.90
   8  -5   0    1.20   14.60
   8  -5   0    3.90    8.70
  -8   5   0    1.20    4.40
  -9  -5   0   10.90    8.00
   9  -5   0    3.20   19.10
   9  -5   0   14.40   10.30
  -9   5   0    6.70    4.40
  10  -5   0    6.70   11.20
 -10  -5   0   -8.50    8.80
 -10   5   0   -2.70    5.00
 -11  -5   0  103.69   14.20
  11  -5   0  105.69   17.00
 -11   5   0  111.59    9.90
 -11   5   0   73.99   11.50
 -12  -5   0  103.89   13.50
  12  -5   0   97.69   18.70
 -12   5   0  102.19   12.90
 -12   5   0  117.69   10.70
  13  -5   0   75.19   17.50
 -13  -5   0   89.29   13.30
 -13   5   0  114.19   10.90
 -13   5   0  118.39   14.30
  14  -5   0    4.80   15.80
 -14  -5   0   30.00   12.00
 -14   5   0   29.00   12.10
 -14   5   0   27.00    6.80
 -15   5   0  178.08   13.60
 -15   5   0  182.68   16.60
  16  -5   0   25.40   20.00
 -16   5   0   10.50    8.00
 -16   5   0    6.10    6.60
  17  -5   0    9.00   21.70
 -17   5   0    7.80    7.40
 -17   5   0    8.50    7.20
 -18   5   0    1.20    7.00
 -18   5   0    4.70    7.80
 -19   5   0    1.40    7.50
 -19   5   0   -5.00    7.90
 -20   5   0   14.20    7.50
   0  -6   0  272.47   20.10
  -1  -6   0    4.50    8.00
   1  -6   0    7.50    7.50
   2  -6   0  100.19   10.60
  -2  -6   0   97.29   12.70
  -2   6   0   70.09    6.30
   3  -6   0   87.19    9.70
  -3  -6   0   75.99   11.80
  -3   6   0   68.99    6.00
  -4  -6   0   59.19   11.00
  -4   6   0   33.70    5.60
  -5  -6   0   24.40   10.70
  -5   6   0   32.70    5.40
  -6  -6   0    1.40    9.20
  -6   6   0    3.60    4.60
  -7  -6   0   43.90   10.40
  -7   6   0   62.79    6.90
  -8  -6   0    9.60    9.50
  -8   6   0    7.80    5.30
  -9  -6   0   35.30   11.30
  -9   6   0   38.90    6.30
 -10  -6   0    2.90   10.70
 -10   6   0    2.00    5.10
 -10   6   0    2.10   10.80
 -11  -6   0   61.69   12.70
 -11   6   0   64.39    7.90
 -11   6   0   78.29   11.70
 -12  -6   0   -1.70   11.30
 -12   6   0    8.60    6.10
 -12   6   0   -6.60    9.30
 -13  -6   0  381.66   26.50
 -13   6   0  330.97   22.90
 -13   6   0  303.97   19.00
 -14  -6   0   84.29   14.10
 -14   6   0   99.09   13.40
 -14   6   0   58.29    8.70
 -15   6   0   36.50    8.20
 -15   6   0   26.50    8.60
 -16   6   0   -9.10    7.70
 -16   6   0   26.20    8.50
 -17   6   0   -3.50    7.50
 -18   6   0   -4.30    6.70
   0  -7   0   -1.70    8.70
  -1  -7   0   21.10   10.50
   1  -7   0    0.90    8.20
  -1   7   0   -3.10    3.60
   2  -7   0   59.39   10.40
  -2  -7   0   72.99   13.60
  -3  -7   0   57.39   12.20
  -3   7   0   81.99    8.50
  -4  -7   0  169.88   17.70
  -4   7   0  138.09   10.90
  -5  -7   0   -6.30   10.80
  -5   7   0   -5.20    4.40
  -6  -7   0   31.70   12.00
  -6   7   0   19.40    5.40
  -7  -7   0    3.40   10.20
  -7   7   0   -5.90    4.90
  -8  -7   0    4.40   10.10
  -8   7   0   -1.70    5.10
  -9  -7   0   10.50   11.20
  -9   7   0   -9.50    9.60
  -9   7   0   -8.20    5.30
 -10  -7   0    6.30   11.50
 -10   7   0  -14.00    8.10
 -10   7   0    7.80    5.90
 -11  -7   0   20.80   13.40
 -11   7   0   37.30   10.60
 -11   7   0   27.10    7.00
 -12  -7   0   13.60   12.80
 -12   7   0    2.80    9.40
 -12   7   0   -1.70    9.10
 -13   7   0   28.40   11.00
 -14   7   0   21.20    7.90
 -15   7   0    2.10    7.40
   0  -8   0   25.60   10.00
   1  -8   0    7.60    8.10
  -1  -8   0    3.60    9.40
  -1   8   0    9.60    5.50
  -2  -8   0    2.60   10.10
   2  -8   0  -12.00    6.70
  -2   8   0   15.20    5.70
  -3  -8   0   75.29   13.60
  -4  -8   0   70.19   12.80
  -5  -8   0   14.10   12.00
   5   8   0   14.70    5.60
  -6  -8   0    7.00   12.50
  -6   8   0    3.10    8.10
   6   8   0    2.80    5.50
  -7  -8   0    3.30   11.20
   7   8   0    3.80    5.50
  -7   8   0    2.60    8.50
  -8  -8   0   15.10   12.50
  -8   8   0   42.70    9.90
  -9  -8   0   -7.80   10.50
  -9   8   0    1.50    8.10
 -10  -8   0    2.20   10.40
 -10   8   0   -0.10    8.70
 -11   8   0   12.80    9.30
 -12   8   0    8.80    7.70
  12   8   0    4.60    5.90
 -23   0   1    2.90    5.30
 -22   0   1    6.50    5.70
 -21   0   1   -4.10    5.70
 -20   0   1    0.50    8.60
 -20   0   1   -5.90    5.40
 -19   0   1   -1.70    6.50
 -19   0   1  -10.70    8.00
 -18   0   1    0.20    8.60
 -18   0   1   -1.50    6.40
 -17   0   1    4.60    8.00
 -17   0   1    5.20    6.40
 -16   0   1    6.00    6.40
  16   0  -1  -11.20   31.40
 -16   0   1    5.90    6.40
 -15   0   1    0.20    6.10
  15   0  -1   19.50   23.00
 -15   0   1   -0.50    6.40
  14   0  -1    1.50   30.20
 -14   0   1    3.90    5.60
 -14   0   1   -5.00    5.40
 -13   0   1    3.90    5.30
 -13   0   1   -1.20    5.40
  13   0  -1   -0.40   15.50
 -12   0   1    1.20    4.80
  12   0  -1   -7.30   14.50
 -12   0   1   -0.10    4.30
 -11   0   1    4.40    5.00
  11   0  -1   23.70   20.50
 -11   0   1    9.10    4.90
 -10   0   1   -5.30    4.30
  10   0  -1   -3.80   10.20
 -10   0   1    3.90    4.60
  -9   0   1   -0.50    4.20
   9   0  -1  -10.10   10.00
  -9   0   1    1.00    4.60
  -8   0   1    7.40    4.30
   8   0  -1    8.70   13.60
  -8   0   1   11.70    3.90
  -7   0   1   11.80    3.60
   7   0  -1    7.30    6.50
  -7   0   1    9.90    3.20
   6   0  -1    6.60    5.30
  -6   0   1   -2.30    2.70
  -6   0   1   -0.70    3.00
   5   0  -1   -8.70    5.40
  -5   0   1    8.80    3.30
  -4   0   1   -0.50    2.80
  -4   0   1    1.10    2.40
  -3   0  -1    2.00    2.40
  -4   0  -1   11.70    3.00
  -4   0  -1   12.20    2.80
  -4   0  -1   14.90    2.90
   5   0   1   -4.60    6.00
  -5   0  -1    4.60    3.00
  -5   0  -1   -0.80    2.70
  -5   0  -1    8.40    3.20
   6   0   1    1.70    7.10
  -6   0  -1   -1.20    3.00
  -6   0  -1   -3.60    2.80
  -6   0  -1    2.70    2.80
  -6   0  -1    1.70    3.30
  -7   0  -1   -2.40    2.60
  -7   0  -1   -0.90    3.30
   7   0   1  -20.80   10.20
  -7   0  -1   -2.50    2.90
  -7   0  -1   -2.20    3.70
  -8   0  -1   -4.20    2.90
   8   0   1    4.50    9.50
  -8   0  -1    1.80    4.30
  -8   0  -1    1.50    3.90
  -9   0  -1   -2.80    4.10
  -9   0  -1   -4.70    4.40
   9   0   1   -4.90   10.60
 -10   0  -1    3.00    4.80
  10   0   1  -13.40   10.00
 -10   0  -1    3.20    4.50
 -11   0  -1   -3.90    4.40
 -11   0  -1   -0.30    5.20
  11   0   1    1.40   14.70
  12   0   1   10.70   13.40
 -12   0  -1   -1.80    4.90
 -12   0  -1    1.40    5.10
 -13   0  -1   -4.30    5.40
  13   0   1   19.60   22.00
 -13   0  -1    1.90    5.40
 -14   0  -1   -6.10    6.00
  14   0   1   -7.70   19.30
 -14   0  -1   -3.20    5.50
 -15   0  -1    2.20    7.40
  15   0   1  -24.80   26.30
 -15   0  -1    0.30    5.90
 -16   0  -1   -5.30    7.40
 -16   0  -1   -3.60    6.30
 -17   0  -1   -5.00    7.40
 -17   0  -1   -2.90    6.40
 -18   0  -1   -0.30    6.10
 -18   0  -1   -3.70    8.10
 -19   0  -1    3.70    9.40
 -19   0  -1    4.80    6.40
 -20   0  -1   -3.70    7.70
 -20   0  -1    5.90    6.20
 -21   0  -1    1.60    5.70
 -21   0  -1    5.60    8.20
 -22   0  -1   -0.20    5.70
 -23   0  -1    3.00    6.00
 -23  -1   1    4.20    5.50
 -23   1   1    4.10    5.60
 -22  -1   1    7.70    5.80
 -22   1   1    1.00    5.70
 -22   1   1    5.70    7.00
 -21  -1   1    3.90    5.90
 -21   1   1    8.50    6.90
 -21   1   1   -0.30    6.00
  21   1  -1   15.40    8.30
 -20  -1   1   11.60    6.00
 -20   1   1   -4.80    7.90
 -20   1   1    6.80    6.70
  19  -1  -1   52.89   57.19
 -19  -1   1   -6.30    6.00
 -19   1   1    0.20    7.40
 -19   1   1    6.30    7.10
  18  -1  -1  -77.59   35.10
 -18  -1   1   -2.80    8.20
 -18  -1   1    8.70    6.60
 -18   1   1    4.30    6.90
 -18   1   1    6.30    8.10
  17  -1  -1   68.69   31.80
 -17  -1   1   67.39    8.10
 -17  -1   1   77.89   10.50
 -17   1   1   79.99    9.80
 -17   1   1   96.79   10.30
 -16  -1   1   -1.30    6.80
  16  -1  -1  -32.00   23.50
 -16  -1   1    5.00    6.30
 -16   1   1   -3.90    7.30
 -16   1   1    0.40    6.00
 -15  -1   1   11.40    6.70
 -15  -1   1   13.40    5.80
  15  -1  -1   15.40   19.10
 -15   1   1   15.80    6.40
 -15   1   1   13.90    7.20
 -14  -1   1    6.00    6.00
  14  -1  -1   -3.80   15.50
 -14  -1   1    2.30    5.20
 -14   1   1   13.40    6.30
 -14   1   1    2.60    5.60
 -13  -1   1   -3.10    4.80
 -13  -1   1   -0.90    6.20
  13  -1  -1    0.00   20.20
 -13   1   1    7.80    6.20
 -13   1   1    5.00    5.70
  12  -1  -1   85.29   17.00
 -12  -1   1   80.19    8.40
 -12  -1   1   74.59    8.10
 -12   1   1   82.69    8.30
 -12   1   1   96.69    8.80
  12   1  -1   73.89   32.70
 -11  -1   1  170.28   11.20
 -11  -1   1  170.28   11.90
  11  -1  -1  204.28   21.80
 -11   1   1  181.68   11.90
 -11   1   1  176.58   11.40
  11   1  -1  222.08   31.80
  10  -1  -1  343.97   29.40
 -10  -1   1  296.97   16.40
 -10  -1   1  283.67   15.40
 -10  -1   1  283.97   15.90
 -10   1   1  289.57   15.90
  10   1  -1  319.47   27.80
 -10   1   1  284.37   15.40
  -9  -1   1 1324.57   58.59
   9  -1  -1 1282.97   63.89
  -9  -1   1 1299.77   58.79
  -9  -1   1 1323.27   59.39
  -9   1   1 1318.77   58.89
  -9   1   1 1276.77   58.49
   9   1  -1 1233.88   66.19
  -8  -1   1 2497.35  108.29
  -8  -1   1 2475.55  108.79
  -8  -1   1 2454.85  108.09
  -8   1   1 2279.27  107.99
  -8   1   1 2438.06  108.29
  -7  -1   1   21.70    4.50
  -7  -1   1   29.40    4.00
   7  -1  -1   39.90    8.10
  -7  -1   1   28.10    4.30
  -7   1   1   25.00    3.70
  -7   1   1   22.10    3.20
  -7   1   1   26.30    4.80
  -6  -1   1  394.46   18.20
  -6  -1   1  359.16   19.10
  -6  -1   1  420.86   18.60
   6  -1  -1  354.36   21.50
  -6   1   1  391.86   18.10
  -6   1   1  373.16   17.80
  -6   1   1  393.96   18.70
  -5  -1   1   91.19    6.40
  -5  -1   1   93.69    7.60
   5  -1  -1   99.19    9.60
  -5  -1   1   91.19    5.80
  -5   1   1   96.49    5.80
  -4  -1   1 8434.96  379.86
  -4  -1   1 9004.90  379.46
  -4  -1   1 8906.51  379.36
  -4   1   1 8068.49  379.16
  -3  -1   1 1825.92   80.89
  -3  -1   1 1852.31   81.29
  -3  -1   1 1910.41   80.89
   3  -1  -1 1699.33   81.89
   2  -1  -1  199.78   10.60
   1  -1  -1   20.90    2.60
   2  -1   1  152.38    9.10
  -2  -1  -1  147.09    8.80
  -3  -1  -1 3476.45  152.78
  -3  -1  -1 3458.45  152.28
   3  -1   1 3303.57  153.68
  -3   1  -1 3546.75  152.28
  -4  -1  -1   12.80    3.60
  -4  -1  -1   19.00    2.40
  -4  -1  -1   26.70    3.10
   4  -1   1   25.00    6.20
  -4   1  -1   23.90    2.90
  -4   1  -1   17.40    2.20
   5  -1   1  450.85   23.40
  -5  -1  -1  434.46   21.00
  -5  -1  -1  426.36   20.20
  -5  -1  -1  442.36   19.90
  -5   1  -1  415.26   19.90
  -5   1  -1  422.96   19.80
  -6  -1  -1 1080.69   48.80
  -6  -1  -1 1077.59   48.50
  -6  -1  -1 1141.79   49.50
  -6   1  -1 1034.10   48.50
  -6   1  -1 1080.79   48.70
  -7  -1  -1   76.79    8.00
   7  -1   1  105.39   12.30
  -7  -1  -1   67.79    6.00
  -7  -1  -1   72.89    6.70
  -7   1  -1   74.69    5.90
  -7   1  -1   72.99    6.30
  -7   1  -1   82.09    6.80
  -8  -1  -1 2904.91  127.99
  -8  -1  -1 3010.20  127.69
  -8  -1  -1 2878.11  128.49
  -8   1  -1 2817.62  127.99
  -8   1  -1 2866.91  127.79
  -8   1  -1 2764.72  127.59
  -9  -1  -1  893.21   39.30
   9  -1   1  773.02   45.00
  -9  -1  -1  877.61   39.60
  -9  -1  -1  873.01   40.10
  -9   1  -1  845.52   39.40
  -9   1  -1  873.51   39.70
   9   1   1  812.12   48.80
  -9   1  -1  849.22   39.10
 -10  -1  -1   19.20    5.20
  10  -1   1   27.50   12.90
 -10  -1  -1   26.80    4.80
 -10  -1  -1   18.30    5.00
 -10   1  -1   24.10    5.80
 -10   1  -1   22.40    5.40
  10   1   1   -8.00   28.60
 -10   1  -1   28.00    4.20
 -11  -1  -1  201.98   13.30
 -11  -1  -1  208.18   12.40
 -11  -1  -1  204.18   13.10
  11  -1   1  192.98   23.20
  11   1   1  186.58   26.00
 -11   1  -1  213.78   12.90
 -11   1  -1  221.68   13.40
  12  -1   1   63.79   22.40
 -12  -1  -1   45.60    6.90
 -12  -1  -1   48.10    6.60
 -12   1  -1   64.29    7.40
 -12   1  -1   58.69    7.50
 -13  -1  -1   69.39    8.30
 -13  -1  -1   78.89    8.20
  13  -1   1   85.39   22.10
 -13   1  -1   88.39    9.10
 -13   1  -1  101.29    9.50
  14  -1   1   11.20   16.40
 -14  -1  -1    4.70    5.50
 -14  -1  -1    6.40    6.50
 -14   1  -1    9.60    6.80
 -14   1  -1    7.20    6.20
  15  -1   1   17.60   31.80
 -15  -1  -1   23.20    7.40
 -15  -1  -1   37.20    7.00
 -15   1  -1   43.80    8.30
 -15   1  -1   34.10    7.50
 -16  -1  -1   13.20    5.90
 -16  -1  -1   -2.00    8.20
  16  -1   1   -9.80   28.00
 -16   1  -1   15.00    7.90
 -16   1  -1    9.40    7.60
 -17  -1  -1   36.80    7.10
 -17  -1  -1   35.70    7.90
  17  -1   1   54.49   32.10
 -17   1  -1   37.30    8.10
 -17   1  -1   58.19    8.70
 -18  -1  -1   -4.30    8.50
  18  -1   1  -59.79   40.00
 -18  -1  -1    4.00    5.90
 -18   1  -1   -5.20    6.70
 -18   1  -1   -3.60    7.80
 -19  -1  -1    1.70    5.80
 -19  -1  -1    6.00    8.40
 -19   1  -1    1.70    7.30
 -19   1  -1   -8.10    6.40
 -20  -1  -1    1.10    5.90
 -20   1  -1   -1.00    8.80
 -20   1  -1   -0.30    6.00
 -21  -1  -1   -3.30    5.70
 -21   1  -1    8.10    6.30
 -21   1  -1    0.00    8.00
 -22  -1  -1    1.40    6.00
 -22   1  -1   -5.90    5.10
 -22   1  -1   -5.50    7.30
 -23   1  -1   -3.80    4.90
 -23   2   1    2.00    5.80
 -22  -2   1   -3.50    6.00
 -22   2   1   -0.40    6.40
 -22   2   1   -0.60    6.60
 -21  -2   1    3.80    5.80
 -21   2   1    4.60    7.80
 -21   2   1    2.40    7.00
 -20  -2   1   -4.90    5.90
  20  -2  -1  -57.09   33.70
 -20   2   1   -0.60    7.70
 -20   2   1    1.50    7.40
 -19  -2   1    4.60    6.10
  19  -2  -1    7.70   32.50
 -19   2   1    3.10    7.20
 -19   2   1    2.70    6.90
 -18  -2   1    3.80    5.90
  18  -2  -1   29.40   36.00
 -18   2   1   -0.60    7.30
 -18   2   1    6.30    6.60
 -17  -2   1    5.30    6.60
  17  -2  -1  -28.40   22.70
 -17   2   1    5.60    7.60
 -17   2   1   10.60    8.70
 -16  -2   1   20.30    6.90
  16  -2  -1   43.50   22.10
 -16   2   1   16.40    7.80
 -16   2   1   22.20    7.40
  15  -2  -1   22.10   17.70
 -15  -2   1   33.80    6.80
 -15   2   1   39.90    7.30
 -15   2   1   45.30    9.10
  14  -2  -1   -4.10   14.40
 -14  -2   1    0.60    5.50
 -14   2   1    7.80    7.10
 -14   2   1    7.30    6.80
  13  -2  -1   -8.40   12.00
 -13  -2   1    1.00    5.10
 -13  -2   1   12.60    6.80
 -13  -2   1    7.80    6.40
 -13   2   1   11.40    7.00
 -13   2   1    4.00    5.60
 -12  -2   1   87.99    9.60
 -12  -2   1   70.59    7.50
 -12  -2   1   86.49    9.40
  12  -2  -1   99.99   15.40
 -12   2   1   77.89    7.60
 -12   2   1   79.49    9.40
 -11  -2   1    2.50    4.70
 -11  -2   1    2.50    5.60
  11  -2  -1   10.30    9.90
 -11  -2   1    6.20    5.60
 -11   2   1    2.90    4.20
 -11   2   1    4.00    5.80
  10  -2  -1  225.58   20.90
 -10  -2   1  239.58   13.80
 -10  -2   1  216.88   14.60
 -10  -2   1  221.38   13.10
 -10   2   1  230.28   14.30
 -10   2   1  248.68   12.90
   9  -2  -1  107.29   13.60
  -9  -2   1  156.88   10.70
  -9  -2   1  157.28    9.60
  -9  -2   1  135.19   11.70
  -9   2   1  156.78   11.10
  -9   2   1  166.18    9.40
  -9   2   1  135.99    8.20
   8  -2  -1  765.42   39.90
  -8  -2   1  806.52   35.20
  -8  -2   1  769.52   35.60
  -8  -2   1  787.42   36.70
  -8   2   1  684.73   34.30
  -8   2   1  759.92   35.00
  -7  -2   1  203.98   10.60
  -7  -2   1  191.48   12.90
   7  -2  -1  209.18   15.70
  -7   2   1  195.28   10.20
  -7   2   1  165.48    9.50
  -6  -2   1   10.30    4.90
  -6  -2   1    3.00    2.70
   6  -2  -1    3.00    5.30
  -6   2   1    3.30    2.00
  -6   2   1    1.00    2.80
  -5  -2   1 4320.57  185.88
   5  -2  -1 4267.27  188.08
  -5  -2   1 4149.48  186.78
  -5   2   1 4069.39  185.68
  -4  -2   1  926.31   41.40
  -4  -2   1  915.11   42.40
   4  -2  -1  912.71   43.20
  -4   2   1  923.31   41.20
   3  -2  -1  599.74   28.40
  -3  -2   1  619.84   29.20
  -3  -2   1  579.04   29.10
   3  -2  -1  672.83   29.50
  -2  -2   1 2882.61  127.89
   2  -2  -1 3009.00  127.69
  -2  -2   1 2811.02  127.69
   2  -2  -1 2904.71  127.59
   2  -2  -1 2758.82  128.29
  -1  -2   1  507.35   23.30
  -1  -2   1  455.45   22.60
   1  -2  -1  505.15   23.10
   0  -2   1 1835.32   79.99
   0  -2   1 1747.03   79.99
   0  -2  -1 1787.32   80.09
  -1  -2  -1 6192.88  264.47
   1  -2   1 5736.03  264.97
   1  -2   1 6000.90  264.07
   2  -2   1  182.88   10.60
  -2  -2  -1  198.48   10.90
   2  -2   1  167.48   12.60
   3  -2   1   33.20    5.10
  -3  -2  -1   22.90    4.50
  -3   2  -1   25.00    2.30
  -4  -2  -1  136.29   10.00
   4  -2   1  130.39   10.90
  -4  -2  -1  146.39    7.70
  -4   2  -1  158.08    7.50
  -5  -2  -1  198.78   10.70
  -5  -2  -1  187.28   12.10
   5  -2   1  198.88   13.80
  -5  -2  -1  196.38   10.00
  -5   2  -1  185.38    9.70
  -5   2  -1  203.98   10.20
  -6  -2  -1   19.00    5.40
  -6  -2  -1   22.70    4.50
   6  -2   1   10.40    5.60
  -6  -2  -1   20.70    3.50
  -6   2  -1   21.00    2.90
  -6   2  -1   22.80    3.80
  -7  -2  -1 1346.17   62.49
  -7  -2  -1 1396.36   61.59
   7  -2   1 1251.47   64.69
  -7  -2  -1 1408.36   61.19
  -7   2  -1 1392.76   61.19
  -7   2  -1 1357.36   60.89
   8  -2   1   62.39    9.70
  -8  -2  -1   69.99    6.70
  -8  -2  -1   97.09    8.90
  -8  -2  -1   85.39    7.90
  -8   2  -1   75.99    6.00
  -8   2  -1   77.79    6.80
  -9  -2  -1  123.09    8.40
  -9  -2  -1   99.99    9.40
  -9  -2  -1  106.79   10.60
  -9   2  -1  125.59   10.40
  -9   2  -1  120.79    8.50
  -9   2  -1  115.19    7.60
 -10  -2  -1  183.78   11.00
 -10  -2  -1  193.48   13.40
 -10  -2  -1  192.68   12.10
  10  -2   1  173.68   19.50
 -10   2  -1  154.38   10.20
 -10   2  -1  172.78   12.90
 -10   2  -1  172.68   11.20
 -11  -2  -1   17.20    6.20
 -11  -2  -1   14.10    4.80
  11  -2   1    7.40   10.00
 -11  -2  -1    9.30    5.70
 -11   2  -1   12.50    4.10
 -11   2  -1    5.80    5.30
 -11   2  -1    0.70    6.30
  12  -2   1   65.29   16.30
 -12  -2  -1   91.29    9.50
 -12  -2  -1   81.29    8.60
 -12  -2  -1   55.99    7.70
 -12   2  -1   75.19    8.30
 -12   2  -1   63.59    8.70
 -13  -2  -1   72.09    9.10
  13  -2   1   45.70   16.60
 -13  -2  -1   45.20    7.70
 -13  -2  -1   53.79    7.00
 -13   2  -1   68.19    8.40
 -13   2  -1   68.89    9.20
  14  -2   1   -4.10   15.90
 -14  -2  -1   12.40    5.70
 -14  -2  -1   13.60    7.70
 -14   2  -1   13.10    7.50
 -14   2  -1   12.00    7.80
 -15  -2  -1   40.70    8.00
  15  -2   1   71.29   23.90
 -15  -2  -1   44.40    7.20
 -15   2  -1   40.00    8.80
 -15   2  -1   48.40    9.30
  16  -2   1   35.50   24.10
 -16  -2  -1   20.60    6.50
 -16   2  -1   16.30    9.00
 -16   2  -1   17.10    7.50
  17  -2   1   46.00   25.30
 -17  -2  -1    9.80    6.30
 -17   2  -1   15.40    8.80
 -17   2  -1    8.50    6.90
  18  -2   1   10.10   31.50
 -18  -2  -1   21.30    7.00
 -18   2  -1   12.60    7.50
 -18   2  -1   11.80    8.50
  19  -2   1   50.19   34.80
 -19  -2  -1    7.90    6.10
 -19   2  -1    1.90    7.40
 -19   2  -1   16.90    8.00
 -20  -2  -1   -1.40    5.90
  20  -2   1  -59.39   42.50
 -20   2  -1   11.80    7.10
 -20   2  -1    7.20    8.00
 -21  -2  -1   30.10    7.10
 -21   2  -1    7.70    6.70
 -21   2  -1   -1.50    6.60
 -22   2  -1   -5.30    5.20
 -22   2  -1   -6.30    7.10
 -22   3   1    2.50    7.20
  22   3  -1    7.10    6.50
 -22   3   1   -3.00    5.80
 -21   3   1    9.30    7.20
 -21   3   1    5.20    6.90
  20  -3  -1  -16.50   29.60
 -20   3   1    6.20    7.40
 -20   3   1    9.40    7.90
  19  -3  -1  -24.80   28.50
 -19   3   1   -8.40    7.30
 -19   3   1    5.30    7.40
  18  -3  -1    4.30   26.30
 -18  -3   1   10.40    6.40
 -18   3   1    3.70    7.50
 -18   3   1   -0.80    7.40
 -17  -3   1   -1.10    6.00
  17  -3  -1   -1.00   19.10
 -17   3   1   -3.30    7.10
 -17   3   1    2.10    8.30
  16  -3  -1   30.00   21.10
 -16  -3   1   13.60    6.80
 -16   3   1    7.20    8.80
 -16   3   1    7.30    7.10
 -15  -3   1    3.80    6.30
  15  -3  -1  -16.70   16.90
 -15   3   1   13.50    6.90
 -15   3   1   24.00    9.10
  14  -3  -1   67.29   18.40
 -14  -3   1  118.29   12.50
 -14  -3   1  112.09   11.50
 -14   3   1  127.99   11.40
 -14   3   1  131.99   13.50
  13  -3  -1   15.40   13.70
 -13  -3   1    8.60    7.40
 -13  -3   1    5.50    5.80
 -13   3   1   10.70    5.60
 -13   3   1    9.20    8.90
  12  -3  -1   -1.70   11.90
 -12  -3   1    9.50    5.60
 -12  -3   1   18.80    8.00
 -12   3   1   19.90    5.70
 -12   3   1   13.70    8.30
 -11  -3   1    1.50    7.00
  11  -3  -1    9.50   10.80
 -11  -3   1   -1.90    4.90
 -11   3   1   -3.30    6.80
 -11   3   1   -1.80    4.60
  10  -3  -1   15.40    9.30
 -10  -3   1   26.30    5.40
 -10  -3   1   12.00    6.20
 -10   3   1   18.20    5.10
 -10   3   1   15.50    6.90
  -9  -3   1   73.29    7.60
  -9  -3   1   85.89    9.50
   9  -3  -1   99.49   13.10
  -9   3   1   77.59    6.90
  -9   3   1   69.89    5.60
  -8  -3   1   80.39    8.90
  -8  -3   1   69.79    7.30
  -8  -3   1   72.49   11.40
   8  -3  -1   79.69   11.30
  -8   3   1   80.59    6.50
  -8   3   1   64.09    5.10
   7  -3  -1   33.60    8.40
  -7  -3   1   38.40    6.90
  -7  -3   1   22.30    8.00
   7  -3  -1   17.90   15.50
  -7   3   1   44.90    3.50
  -7   3   1   44.60    4.70
   6  -3  -1  169.48   10.20
   6  -3  -1  205.58   14.90
  -6  -3   1  178.78   13.80
  -6  -3   1  170.38   13.00
   6  -3  -1  165.28   20.70
  -6   3   1  197.68   10.10
  -6   3   1  185.58    9.00
  -5  -3   1   10.20    5.20
   5  -3  -1    8.60    3.40
  -5  -3   1   10.10    5.60
   5  -3  -1   17.50    9.00
   5  -3  -1    4.60    5.30
  -5   3   1   12.00    3.20
  -5   3   1   13.20    2.10
   4  -3  -1  938.01   40.10
   4  -3  -1  827.12   38.70
  -4  -3   1  852.11   39.80
  -4  -3   1  814.22   39.30
   4  -3  -1  764.12   41.00
  -4   3   1  838.72   37.50
   3  -3  -1  300.37   17.20
  -3  -3   1  314.37   15.70
   3  -3  -1  343.57   16.30
  -3  -3   1  306.47   17.40
   3  -3  -1  290.07   16.10
  -2  -3   1   79.89    7.00
   2  -3  -1   74.49    7.50
   1  -3  -1  382.06   19.80
  -1  -3   1  399.66   20.00
   0  -3  -1   31.20    5.20
   0  -3   1   33.40    5.10
   1  -3   1 1242.48   55.29
   1  -3   1 1184.98   55.39
   1  -3   1 1214.48   54.89
  -1  -3  -1 1231.38   55.89
  -2  -3  -1  454.05   24.70
   2  -3   1  501.35   24.00
   2  -3   1  512.65   23.90
   2  -3   1  513.45   25.20
  -3  -3  -1  135.19   10.80
   3  -3   1  121.69    9.80
   3  -3   1  124.09    8.50
   3  -3   1  122.79   12.30
  -3   3  -1  138.29    6.80
   4  -3   1   30.60    6.30
   4  -3   1   24.90    8.70
  -4  -3  -1   51.39    7.10
   4  -3   1   47.60    4.50
  -4   3  -1   38.60    3.80
   5  -3   1   40.90   11.60
  -5  -3  -1   41.30    6.00
   5  -3   1   68.69    8.50
  -5   3  -1   50.59    4.40
  -5   3  -1   56.59    5.70
   6  -3   1   77.49   16.20
   6  -3   1   89.49   10.40
  -6  -3  -1   89.79    9.20
  -6   3  -1   93.89    6.80
  -6   3  -1   96.89    6.00
   7  -3   1    0.10    6.60
  -7  -3  -1    0.10    7.70
  -7   3  -1   -2.90    2.50
  -7   3  -1   -0.80    3.60
  -8  -3  -1  121.89   11.50
  -8  -3  -1  108.99    8.20
   8  -3   1  111.99   13.40
  -8   3  -1  111.39    7.20
  -8   3  -1  115.39    8.20
  -9  -3  -1    7.00    4.00
  -9  -3  -1    5.60    6.30
   9  -3   1   -5.30    7.40
  -9   3  -1    2.30    3.20
  -9   3  -1    3.10    4.00
  10  -3   1   26.20   11.50
 -10  -3  -1   40.30    5.70
 -10  -3  -1   37.50    8.00
 -10   3  -1   26.60    4.50
 -10   3  -1   39.60    5.80
 -11  -3  -1   90.79    8.40
 -11  -3  -1   69.59    9.90
  11  -3   1   76.49   15.30
 -11   3  -1   68.69    6.20
 -11   3  -1   57.59    7.10
 -11   3  -1   70.19    9.60
 -12  -3  -1   93.19    9.60
 -12  -3  -1  112.79   11.50
  12  -3   1   72.09   15.70
 -12   3  -1   99.89   10.10
 -12   3  -1   91.19   10.60
 -13  -3  -1   -1.60    5.30
 -13  -3  -1    7.90    7.60
  13  -3   1  -12.20   14.60
 -13   3  -1    0.20    5.50
 -13   3  -1   -2.90    8.30
  14  -3   1   -2.10   15.70
 -14  -3  -1   26.80    6.80
 -14  -3  -1   29.60    9.00
 -14   3  -1   20.70    7.50
 -14   3  -1   12.40    9.30
  15  -3   1   27.10   20.10
 -15  -3  -1   46.80    7.70
 -15   3  -1   46.20    9.00
 -15   3  -1   36.40    9.00
  16  -3   1    6.40   20.00
 -16  -3  -1   24.50    6.70
 -16   3  -1   31.20    8.20
 -16   3  -1   23.10    8.10
  17  -3   1    0.00   23.30
 -17  -3  -1   -2.50    4.90
 -17   3  -1    4.20    7.60
 -17   3  -1    0.80    6.80
  18  -3   1  -19.80   22.20
 -18   3  -1   -0.50    7.30
 -18   3  -1   -2.20    6.30
  19  -3   1   25.50   26.90
 -19   3  -1    3.30    8.00
 -19   3  -1    7.20    7.40
 -20   3  -1   -4.10    7.20
 -20   3  -1    1.40    6.90
 -21   3  -1   -1.00    6.90
 -21   3  -1    2.50    6.60
 -22   3  -1    3.60    6.30
 -22   3  -1   -3.60    6.50
 -21   4   1  -23.30    7.80
 -20   4   1   -1.20    7.60
 -20   4   1    4.10    6.90
  19  -4  -1    1.40   24.90
 -19   4   1   10.90    8.10
 -19   4   1    8.00    7.10
  18  -4  -1  -12.70   20.10
 -18   4   1  -12.30    6.50
 -18   4   1    0.20    7.80
  17  -4  -1    4.10   21.60
 -17   4   1   32.00    8.80
 -17   4   1   16.70    7.10
  16  -4  -1    6.10   18.50
 -16   4   1    0.70    8.00
 -16   4   1    5.20    6.40
  15  -4  -1   -5.30   15.60
 -15   4   1    2.50    8.90
 -15   4   1   -0.60    6.90
 -14  -4   1   15.40   10.20
  14  -4  -1   -8.20   13.60
 -14   4   1   12.70    6.20
 -14   4   1   18.10   10.40
 -13  -4   1   35.80   10.10
  13  -4  -1   -1.00   15.00
 -13   4   1   24.10    6.40
 -13   4   1   25.00    9.00
  12  -4  -1   -3.00   11.80
 -12  -4   1    5.00    8.40
 -12   4   1    4.30    5.10
 -12   4   1    0.40    8.30
  11  -4  -1  169.68   20.10
 -11  -4   1  150.48   16.20
 -11   4   1  168.68   11.20
 -11   4   1  157.08   15.00
  10  -4  -1   25.50   12.20
 -10  -4   1   20.00    7.90
 -10   4   1   39.70    9.40
 -10   4   1   36.10    5.80
   9  -4  -1    2.30    8.50
  -9  -4   1    4.60    6.20
  -9   4   1    6.10    4.00
   8  -4  -1   24.10   18.40
   8  -4  -1    1.40    7.50
  -8  -4   1   -2.20    6.30
  -8   4   1   -2.10    3.70
   7  -4  -1   13.60    7.50
   7  -4  -1   12.20    3.50
  -7  -4   1   15.20    7.40
   7  -4  -1    4.40   13.80
  -7   4   1    6.30    3.80
  -7   4   1    9.10    2.70
  -6  -4   1   -4.20    5.30
   6  -4  -1   17.30   10.10
   6  -4  -1    5.20    3.30
   6  -4  -1    4.50    6.00
  -6   4   1   -0.70    3.10
  -6   4   1   -0.50    2.30
   5  -4  -1  104.79   10.20
   5  -4  -1   96.39    8.20
   5  -4  -1  115.09   13.60
  -5  -4   1  112.99   12.00
  -5   4   1   96.19    5.80
  -5   4   1  113.09    7.00
   4  -4  -1   15.70    4.40
  -4  -4   1   18.40    5.60
   4  -4  -1    9.90    5.10
  -4   4   1   23.40    2.40
  -3  -4   1  355.06   20.20
   3  -4  -1  363.66   19.10
  -2  -4   1   91.99    8.40
   2  -4  -1   87.59    9.00
   1  -4  -1   56.69    6.90
  -1  -4   1   62.99    7.30
   0  -4   1  197.28   13.10
   0  -4  -1  197.18   13.30
   1  -4   1    5.20    4.40
  -1  -4  -1    4.10    4.80
  -2  -4  -1   48.90    6.60
   2  -4   1   57.79    6.40
  -2   4  -1   59.09    3.80
   3  -4   1  303.07   16.60
  -3  -4  -1  316.77   18.50
   3  -4   1  308.47   17.50
   3  -4   1  304.67   16.50
  -3   4  -1  316.87   14.70
   4  -4   1   37.60    6.60
  -4  -4  -1   23.10    6.60
   4  -4   1   32.90    8.10
   4  -4   1   31.30    4.80
  -4   4  -1   23.00    3.10
   5  -4   1   33.40   10.10
   5  -4   1   34.10    4.50
   5  -4   1   25.40    6.80
  -5  -4  -1   25.70    7.10
  -5   4  -1   36.50    3.50
  -6  -4  -1  102.19   10.70
   6  -4   1   81.39   14.90
   6  -4   1  101.09   12.20
   6  -4   1   75.49    6.80
  -6   4  -1   65.79    5.70
  -6   4  -1   94.19    7.10
   7  -4   1    1.20    7.00
   7  -4   1  -11.00   16.20
  -7  -4  -1    5.80    6.60
  -7   4  -1    2.70    4.30
  -7   4  -1   14.10    3.10
  -8  -4  -1   50.69    9.40
   8  -4   1   48.30   10.60
  -8   4  -1   48.10    4.80
  -8   4  -1   52.39    6.50
  -9  -4  -1   89.59   11.40
   9  -4   1   90.09   14.20
  -9   4  -1   88.59    8.60
  -9   4  -1   74.29    6.90
 -10  -4  -1   31.10    8.30
  10  -4   1   45.40   12.70
 -10   4  -1   41.70    5.10
  11  -4   1   25.40   12.60
 -11  -4  -1   65.99   11.00
 -11   4  -1   39.30    6.70
 -11   4  -1   42.00   10.60
  12  -4   1    4.80   13.50
 -12  -4  -1   -1.20    8.40
 -12   4  -1    2.20    5.40
 -12   4  -1   -2.80    8.90
  13  -4   1   -3.50   14.70
 -13  -4  -1  -13.80    7.90
 -13   4  -1    9.30    6.40
 -13   4  -1   16.40    9.70
  14  -4   1   30.30   17.00
 -14  -4  -1    1.60    8.90
 -14   4  -1   -2.60   10.00
 -14   4  -1   -6.70    6.30
 -15  -4  -1   19.50   10.20
  15  -4   1   38.30   18.50
 -15   4  -1   30.70   11.50
 -15   4  -1   34.00    8.20
  16  -4   1  -13.70   20.60
 -16   4  -1   14.80    9.50
 -16   4  -1   16.00    7.20
  17  -4   1   18.30   23.70
 -17   4  -1    9.40    8.50
 -17   4  -1   -2.90    7.30
  18  -4   1  -15.00   25.90
 -18   4  -1    9.60    7.00
 -18   4  -1   11.40    7.80
 -19   4  -1   -7.00    7.10
 -19   4  -1    3.90    6.90
 -20   4  -1    3.60    7.50
 -20   4  -1   11.80    8.30
 -21   4  -1   15.60    8.00
 -21   4  -1   -2.90    5.70
 -20   5   1    4.40    6.30
 -19   5   1    5.50    8.50
 -19   5   1    8.60    7.60
 -18   5   1    3.30    7.70
 -18   5   1   10.40    8.40
  17  -5  -1   -9.50   20.50
 -17   5   1    4.70    8.60
 -17   5   1   -9.50    6.90
  16  -5  -1   -3.60   19.70
 -16   5   1    6.80    7.10
 -16   5   1    1.20    7.90
  15  -5  -1   -0.10   17.90
 -15   5   1   -3.10    7.90
 -15   5   1   11.00    6.60
  14  -5  -1   24.40   16.00
 -14  -5   1   22.90   10.80
 -14   5   1   14.50    6.80
 -14   5   1   14.50   11.20
 -13  -5   1    9.90   10.50
  13  -5  -1   -1.80   14.00
 -13   5   1   11.50    9.70
 -13   5   1   -0.20    5.20
 -12  -5   1   20.80   10.80
  12  -5  -1   28.00   13.90
 -12   5   1    9.40    5.60
 -12   5   1   13.70    9.00
 -11  -5   1    2.80    9.10
  11  -5  -1   19.50   12.20
 -11   5   1   13.40    9.60
 -11   5   1    6.70    5.00
  10  -5  -1   17.30   11.10
 -10  -5   1   13.80    8.80
 -10   5   1    9.30    5.00
 -10   5   1   12.60    9.10
  -9  -5   1   14.60    9.50
   9  -5  -1    9.90    9.40
   9  -5  -1    8.70   17.30
  -9   5   1   13.40    4.60
  -8  -5   1    0.70    7.00
   8  -5  -1    4.80   13.10
   8  -5  -1   11.40    8.30
  -8   5   1    2.20    4.20
   7  -5  -1    8.90    8.90
   7  -5  -1    0.60    6.80
  -7  -5   1    6.40    7.50
  -7   5   1    1.70    4.20
   6  -5  -1   -1.80    3.80
  -6  -5   1    4.30    7.20
  -6   5   1    5.20    4.10
  -5  -5   1   16.70    7.30
   5  -5  -1   24.50    5.60
  -5   5   1   34.20    3.40
  -5   5   1   33.50    4.60
  -4  -5   1    1.70    7.20
   4  -5  -1   -3.90    4.60
  -4   5   1    1.50    2.20
   3  -5  -1   14.60    6.00
  -3  -5   1   21.40    7.80
  -3   5   1   21.90    2.80
  -2  -5   1  253.97   17.50
   2  -5  -1  238.98   16.20
  -1  -5   1    9.90    6.20
   1  -5  -1    3.90    6.30
   0  -5   1    3.00    5.90
   0  -5  -1    6.10    6.10
   1  -5   1    9.90    6.30
  -1  -5  -1    6.00    7.00
  -2  -5  -1   81.39   10.00
   2  -5   1   80.49    8.40
  -2   5  -1   65.99    4.70
   3  -5   1  131.89   11.30
  -3  -5  -1  114.59   11.50
  -3   5  -1  143.09    7.80
  -4  -5  -1  390.36   23.10
   4  -5   1  368.86   19.80
  -4   5  -1  358.96   17.60
  -5  -5  -1   36.30    8.70
  -5   5  -1   44.00    4.20
  -6  -5  -1   22.90    8.40
   6  -5   1   46.90    9.90
   6  -5   1   29.40    8.10
  -6   5  -1   20.40    4.70
  -6   5  -1   26.50    3.90
  -7  -5  -1    8.70    8.60
   7  -5   1   -0.90   12.30
   7  -5   1   10.60    8.60
  -7   5  -1   11.80    4.60
  -7   5  -1   17.10    3.80
   8  -5   1    8.40   17.40
  -8  -5  -1    2.00    7.90
   8  -5   1    9.90    9.50
  -8   5  -1   -6.80    4.70
  -9  -5  -1   48.10   10.90
   9  -5   1   63.99   13.00
  -9   5  -1   47.60    6.50
  10  -5   1   -7.10   10.90
 -10  -5  -1   -2.90    9.40
 -10   5  -1   -4.30    4.60
  11  -5   1   12.80   13.30
 -11  -5  -1    9.40   10.00
 -11   5  -1    2.20    5.20
 -11   5  -1    8.60   10.00
 -12  -5  -1   26.70    9.80
  12  -5   1   17.30   15.20
 -12   5  -1   21.80    6.30
 -12   5  -1   44.60   11.00
 -13  -5  -1   33.30   12.30
  13  -5   1   42.60   17.00
 -13   5  -1   42.10   11.80
 -13   5  -1   36.50    7.30
  14  -5   1   14.10   16.80
 -14  -5  -1   16.50   10.70
 -14   5  -1   26.90    7.90
 -14   5  -1   35.40   12.50
  15  -5   1    4.10   17.50
 -15  -5  -1   -5.40    9.20
 -15   5  -1   -4.50    6.00
 -15   5  -1   -1.60   11.00
  16  -5   1    7.40   20.20
 -16   5  -1    8.40    6.70
 -16   5  -1    4.20    9.20
  17  -5   1  -13.40   21.80
 -17   5  -1   16.90    7.50
 -17   5  -1    8.70    9.10
 -18   5  -1   13.40    8.00
 -18   5  -1    0.90    7.60
 -19   5  -1    0.90    6.60
 -19   5  -1    0.90    7.80
 -18   6   1    0.70    7.90
 -17   6   1    6.10    8.30
 -16   6   1    7.10    8.70
 -16   6   1    2.50    9.00
 -15   6   1    5.70    7.80
 -15   6   1   10.40    8.30
 -14   6   1   -1.10   10.30
 -14   6   1   12.00    6.90
 -13  -6   1   -0.70   11.70
 -13   6   1    2.50    6.00
 -13   6   1   -6.20   10.40
 -12  -6   1   33.70   12.60
 -12   6   1   53.39    7.30
 -12   6   1   42.70    9.80
 -11  -6   1   14.40   11.30
 -11   6   1   -0.70    5.30
 -11   6   1   -1.70   10.00
 -10  -6   1   60.89   13.40
 -10   6   1   28.10    6.20
 -10   6   1   34.90    9.80
  -9  -6   1   64.69   12.80
  -9   6   1   70.29    7.60
  -8  -6   1  -10.00    9.70
  -8   6   1    4.60    4.50
  -7  -6   1    0.90   10.10
  -7   6   1    4.70    4.50
   6  -6  -1    8.30    5.70
  -6  -6   1   -6.20    8.30
  -6   6   1   -0.90    4.30
  -5  -6   1  267.57   21.30
  -5   6   1  274.97   15.00
   4  -6  -1  169.58   14.20
  -4  -6   1  161.68   17.50
  -3  -6   1    5.00    9.10
   3  -6  -1    4.10    7.00
  -3   6   1   -6.50    2.70
   2  -6  -1   49.30    9.30
  -2  -6   1   56.19   10.20
  -2   6   1   43.50    4.40
  -1  -6   1  223.88   18.40
   1  -6  -1  220.48   18.50
   0  -6  -1   85.79   11.50
   0  -6   1   73.79   10.90
   0   6  -1   60.39    5.80
   1  -6   1   24.60    8.20
  -1  -6  -1   21.60    9.60
   2  -6   1   42.60    8.70
  -2  -6  -1   36.10    9.60
  -2   6  -1   41.70    4.60
  -3  -6  -1   16.50    9.00
   3  -6   1    6.30    6.20
  -3   6  -1    6.90    3.40
   4  -6   1    3.00    4.40
  -4  -6  -1   27.10   10.40
  -4   6  -1   17.50    3.60
  -5  -6  -1   33.50    9.90
  -5   6  -1   52.39    6.30
  -6  -6  -1  199.98   19.20
  -6   6  -1  196.18   12.50
  -7  -6  -1    8.70   10.40
  -7   6  -1   -3.10    4.50
  -8  -6  -1   -4.70    9.60
  -8   6  -1    7.30    5.30
  -9  -6  -1    4.50   10.40
  -9   6  -1   -0.40    5.10
 -10  -6  -1    7.20   10.90
 -10   6  -1   24.40    6.70
 -10   6  -1   12.10   10.40
 -11  -6  -1    6.70   11.30
 -11   6  -1   17.30    6.30
 -11   6  -1   10.60    9.70
 -12  -6  -1   20.20   12.80
 -12   6  -1   22.20   10.60
 -12   6  -1    9.50    6.50
 -13  -6  -1   16.70   11.80
  13  -6   1   -2.30   15.40
 -13   6  -1    3.70   11.00
 -13   6  -1    7.40    6.50
 -14  -6  -1  -10.10   10.70
  14  -6   1    4.60   16.80
 -14   6  -1    2.50    6.70
 -14   6  -1   -5.70   11.00
  15  -6   1    5.60   35.50
 -15   6  -1    9.70    8.30
 -15   6  -1    7.90    7.20
 -16   6  -1   -2.50    7.40
 -16   6  -1   -3.90    7.10
 -17   6  -1    4.40    9.20
 -17   6  -1   -0.70    7.80
 -16   7   1   -2.00    7.20
 -15   7   1   15.10    7.80
 -14   7   1   -4.30    7.80
 -13   7   1   -0.20    9.30
 -12  -7   1    5.10   11.50
 -12   7   1    1.70   10.00
 -11  -7   1   34.00   13.60
 -11   7   1   44.40   10.00
 -10  -7   1   15.50   11.70
 -10   7   1   13.00    9.80
 -10   7   1   32.50    9.00
  -9  -7   1    3.30   10.90
  -9   7   1  -10.70    8.70
  -9   7   1   -3.10    5.20
  -8  -7   1   12.70   10.20
  -8   7   1    5.00    8.40
  -8   7   1    0.10    5.00
  -7  -7   1   27.90   12.10
  -7   7   1   26.80    5.70
  -6  -7   1   83.79   13.00
  -6   7   1  113.69    9.20
  -5  -7   1   64.89   11.90
  -5   7   1   88.19    8.60
  -4  -7   1   70.19   13.30
  -4   7   1   65.09    7.20
   3  -7  -1   -2.80    6.40
  -3  -7   1   18.90    9.80
  -3   7   1    1.80    4.50
   2  -7  -1  176.38   17.40
  -2  -7   1  180.08   19.10
   2   7  -1  187.68   10.90
  -1  -7   1   38.80   10.30
   1  -7  -1   27.00    9.50
   0  -7   1    6.10    8.50
   0  -7  -1    8.80    9.60
   0   7  -1    6.60    3.90
   1  -7   1   25.50    8.90
  -1  -7  -1   11.40    9.60
  -1   7  -1   16.40    4.40
  -2  -7  -1   15.00   11.00
   2  -7   1   -5.80    5.90
  -2   7  -1    3.80    5.10
  -3  -7  -1   48.90   11.30
  -4  -7  -1  224.88   22.20
  -4   7  -1  268.67   15.50
  -5  -7  -1   24.10   10.50
  -5   7  -1   37.80    6.80
  -6  -7  -1    7.30   11.70
  -6   7  -1    4.80    5.40
  -7  -7  -1    5.20   10.50
  -7   7  -1   -0.40    4.90
  -8  -7  -1    2.60   10.70
  -8   7  -1   16.70    5.60
  -9  -7  -1    5.50   10.50
  -9   7  -1    9.70   10.00
  -9   7  -1    9.00    5.90
 -10  -7  -1   -0.50   12.20
 -10   7  -1    0.90   10.10
 -10   7  -1    5.60    5.90
 -11  -7  -1   -5.90   11.20
 -11   7  -1   -1.00    8.90
 -11   7  -1   -3.00    6.00
 -12  -7  -1  -13.00   10.80
 -12   7  -1    0.30    6.50
 -12   7  -1   -1.60    8.80
 -13  -7  -1   63.69   12.60
 -13   7  -1   41.70   11.40
 -13   7  -1   39.40   10.20
 -14   7  -1   21.20    8.30
 -15   7  -1    1.80    7.30
  12   8  -1   27.30    6.70
 -12   8   1   25.80    8.40
 -11   8   1   21.20    9.20
  11   8  -1   15.90    6.10
  10   8  -1    1.80    5.50
 -10   8   1    4.50    7.80
  -9  -8   1   -1.60   10.40
  -9   8   1   -6.60    8.30
   9   8  -1   -0.90    5.70
  -8  -8   1   11.10   12.00
   8   8  -1    8.10    5.80
  -8   8   1   14.80    8.80
  -7  -8   1    0.50   11.10
   7   8  -1   -4.70    5.20
  -7   8   1    4.20    8.00
  -6  -8   1   27.40   12.20
  -6   8   1   21.60    8.40
   6   8  -1   22.60    5.90
  -5  -8   1    4.60   10.60
  -5   8   1   27.50    8.50
   5   8  -1   10.20    6.00
  -4  -8   1   24.10   12.00
  -3  -8   1    2.90   10.80
   2  -8  -1   -2.30    6.80
  -2  -8   1    8.90    9.70
   2   8  -1   17.30    5.40
  -1  -8   1   16.30    9.70
   1  -8  -1   -2.50    8.50
   0  -8  -1   -2.80    8.60
   0  -8   1    9.50    9.00
  -1  -8  -1    4.60    9.50
   1  -8   1   -1.70    6.50
  -1   8  -1    9.00    5.40
  -2  -8  -1    1.60    9.80
  -2   8  -1    4.40    5.40
  -3  -8  -1    0.90    9.50
  -3   8  -1    7.50    5.60
  -4  -8  -1   13.80   11.90
  -4   8  -1    0.30    5.30
  -5  -8  -1   67.69   13.20
  -5   8  -1   86.09    9.10
   5   8   1   80.99    8.30
  -6  -8  -1   -1.00   12.20
  -7  -8  -1   13.90   11.60
  -7   8  -1    3.80    8.50
  -8  -8  -1   13.40   12.70
  -8   8  -1    8.70    8.50
  -9  -8  -1    1.50   12.30
  -9   8  -1    4.20    8.20
 -10  -8  -1    9.30   12.60
 -10   8  -1    7.70    8.80
 -11  -8  -1   23.10   10.10
 -11   8  -1   10.50    9.30
 -12   8  -1   48.80    9.30
  -2  -9  -1   -0.40    9.40
  -3  -9  -1   16.40    9.60
  -4  -9  -1    8.50    9.40
  -5  -9  -1    4.50   10.50
 -24   0   2   -6.50    5.30
 -23   0   2   -2.40    5.50
 -22   0   2    0.40    5.80
 -21   0   2    2.00    6.20
 -20   0   2   23.40    8.90
 -20   0   2   13.70    6.30
 -19   0   2    4.10    6.40
 -19   0   2    7.10    8.30
 -18   0   2  159.48   15.10
 -18   0   2  161.38   13.60
 -17   0   2   11.20    6.30
 -17   0   2    2.00    7.00
  16   0  -2   40.40   29.40
 -16   0   2   20.70    6.80
 -16   0   2   25.00    8.20
 -15   0   2  149.39   12.50
  15   0  -2  163.88   41.10
 -15   0   2  136.19   11.80
 -14   0   2   -2.80    5.20
  14   0  -2   15.40   20.10
 -14   0   2   -1.00    5.40
  13   0  -2  108.49   19.50
 -13   0   2  136.79   10.80
 -13   0   2  148.29   11.00
  12   0  -2   35.30   18.10
 -12   0   2   34.60    6.30
 -12   0   2   44.30    6.60
 -11   0   2 3649.03  162.58
 -11   0   2 3663.93  162.58
  11   0  -2 3651.03  169.48
 -10   0   2 1153.68   52.89
  10   0  -2 1194.08   60.29
 -10   0   2 1145.79   52.89
  -9   0   2  803.62   37.40
  -9   0   2  814.92   37.30
  -8   0   2 2344.17  103.89
  -8   0   2 2387.06  103.89
   8   0  -2 2261.77  108.39
  -7   0   2  829.62   38.10
   7   0  -2  860.71   42.40
  -7   0   2  831.92   38.10
  -6   0   2  383.56   18.50
   6   0  -2  438.96   24.50
  -6   0   2  376.26   18.40
  -5   0   2 5084.49  217.78
   5   0  -2 4779.02  220.08
  -5   0   2 4928.71  217.78
  -4   0   2  281.87   12.40
  -4   0   2  231.98   12.30
   4   0  -2  255.27   18.80
  -3   0  -2 4542.75  199.68
  -3   0  -2 4507.85  199.68
  -4   0  -2 3286.17  159.78
  -4   0  -2 3816.02  159.88
  -4   0  -2 3747.32  159.88
  -5   0  -2  890.21   39.30
  -5   0  -2  888.41   39.30
   5   0   2  841.22   42.50
  -5   0  -2  858.21   39.20
   6   0   2  455.35   28.40
  -6   0  -2  553.64   24.30
  -6   0  -2  522.25   24.20
  -6   0  -2  500.75   24.40
  -6   0  -2  554.44   24.20
   7   0   2 2148.49   98.29
  -7   0  -2 2109.09   93.99
  -7   0  -2 2038.80   93.89
  -7   0  -2 2067.19   93.89
  -7   0  -2 2178.68   93.89
   8   0   2 1772.82   85.59
  -8   0  -2 1827.12   80.19
  -8   0  -2 1890.81   80.19
  -8   0  -2 1644.84   79.89
  -8   0  -2 1815.92   80.19
  -9   0  -2  331.67   16.80
   9   0   2  391.56   27.10
  -9   0  -2  330.87   16.70
  -9   0  -2  316.57   16.90
  -9   0  -2  316.47   16.20
 -10   0  -2   31.00    5.80
 -10   0  -2   33.00    5.10
  10   0   2   41.10   20.30
 -11   0  -2   31.00    5.60
  11   0   2   21.50   15.00
 -11   0  -2   40.30    6.30
  12   0   2  352.56   33.20
 -12   0  -2  266.57   16.20
 -12   0  -2  271.17   15.80
 -13   0  -2  153.58   12.40
  13   0   2  115.79   23.10
 -13   0  -2  148.69   11.30
  14   0   2  -68.39   41.30
 -14   0  -2    9.00    6.30
 -14   0  -2    0.00    6.70
 -15   0  -2   94.99   10.50
 -15   0  -2   79.99    8.50
 -16   0  -2   17.00    8.10
 -16   0  -2   16.70    6.70
 -17   0  -2    3.60    8.70
 -17   0  -2   10.00    6.90
 -18   0  -2   -3.10    8.50
 -18   0  -2    6.20    6.30
 -19   0  -2    9.10    7.80
 -19   0  -2    6.30    6.10
 -20   0  -2  -12.20    7.40
 -20   0  -2   -9.60    5.40
 -21   0  -2    1.30    5.30
 -21   0  -2    9.30    7.10
 -22   0  -2    4.50    5.50
 -23  -1   2    5.50    5.20
 -23   1   2    3.10    6.00
 -22  -1   2   10.40    5.80
 -22   1   2    0.10    5.60
 -21  -1   2    6.20    5.80
 -21   1   2   -4.70    5.90
 -21   1   2   -0.20    6.70
  21   1  -2   -0.30    6.10
 -20  -1   2   -4.20    5.70
 -20   1   2   -3.70    6.70
 -20   1   2   -8.20    8.00
 -19  -1   2   38.10    7.80
  19  -1  -2    5.20   36.20
 -19   1   2   30.10    7.70
 -19   1   2   40.50    8.80
  18  -1  -2   -8.20   41.00
 -18  -1   2   -1.10    5.90
 -18  -1   2    9.70    6.90
 -18   1   2    7.40    7.50
 -18   1   2   -0.50    6.30
 -17  -1   2   -0.70    7.40
  17  -1  -2   24.20   29.90
 -17  -1   2   12.00    6.50
 -17   1   2    2.40    6.40
 -17   1   2    7.90    7.40
 -16  -1   2   12.00    5.50
  16  -1  -2   13.30   21.50
 -16  -1   2   23.70    8.40
 -16   1   2   10.30    7.70
 -16   1   2    8.90    6.40
 -15  -1   2    6.10    6.80
  15  -1  -2   21.30   28.90
 -15  -1   2    2.30    5.30
 -15   1   2    5.30    5.60
 -15   1   2    3.30    6.90
 -14  -1   2   14.50    5.50
  14  -1  -2   11.10   16.80
 -14  -1   2   26.90    7.00
 -14   1   2   36.00    7.50
 -14   1   2   22.40    6.10
 -13  -1   2   23.30    7.00
 -13  -1   2    9.50    5.60
  13  -1  -2    1.40   13.30
 -13   1   2   10.30    5.10
 -13   1   2   23.70    6.60
 -12  -1   2    7.20    4.50
  12  -1  -2    8.60   11.50
 -12  -1   2   -4.00    5.30
 -12   1   2    4.40    4.70
  12   1  -2  -30.40   17.90
 -12   1   2    4.90    5.40
  11  -1  -2    9.60   13.10
 -11  -1   2    6.40    5.30
 -11  -1   2    2.80    4.30
  11   1  -2   21.90   18.00
 -11   1   2    6.30    5.40
 -11   1   2    7.20    4.50
  10  -1  -2  209.68   21.10
 -10  -1   2  248.38   13.80
 -10  -1   2  230.08   12.90
 -10  -1   2  217.08   13.40
 -10   1   2  236.08   12.90
 -10   1   2  220.58   13.30
  10   1  -2  227.58   23.40
  -9  -1   2 1856.91   80.79
  -9  -1   2 1900.71   80.99
  -9  -1   2 1804.62   81.39
   9  -1  -2 1710.93   85.59
  -9   1   2 1831.32   80.89
  -9   1   2 1833.32   80.59
   9   1  -2 1624.14   87.09
  -8  -1   2  594.34   26.40
  -8  -1   2  511.55   26.80
   8  -1  -2  494.55   30.80
  -8  -1   2  559.04   26.00
  -8   1   2  543.45   25.80
  -8   1   2  601.24   26.40
  -7  -1   2  118.59    8.30
  -7  -1   2  121.09    9.00
  -7  -1   2  128.29    7.60
   7  -1  -2  121.09   13.10
  -7   1   2  122.29    7.50
  -7   1   2  115.69    8.10
  -6  -1   2  709.43   34.20
  -6  -1   2  747.93   33.50
   6  -1  -2  778.32   37.00
  -6  -1   2  762.32   33.80
  -6   1   2  720.43   33.30
  -6   1   2  711.43   33.70
  -5  -1   2  107.69    6.90
   5  -1  -2   95.49   10.00
  -5  -1   2  106.69    6.20
  -5  -1   2   77.99    7.80
  -5   1   2  100.59    5.90
  -5   1   2  108.99    6.70
  -4  -1   2 1914.41   87.29
  -4  -1   2 2027.90   87.79
   4  -1  -2 1941.51   88.89
  -4  -1   2 2013.20   87.19
  -4   1   2 1930.01   86.99
   3  -1  -2    8.60    3.60
  -3  -1   2    5.30    3.60
  -3  -1   2    3.90    2.10
   2  -1  -2  434.96   20.80
   1  -1  -2  537.75   24.70
   0  -1  -2  146.89    8.20
  -1  -1  -2  699.93   32.90
  -2  -1  -2  142.99    8.70
  -3  -1  -2 1835.42   87.29
   3  -1   2 1877.11   88.49
  -3  -1  -2 1954.20   86.79
  -3  -1  -2 2093.89   86.99
  -3   1  -2 2020.60   86.69
  -3   1  -2 1960.30   86.79
  -4  -1  -2  509.05   24.60
  -4  -1  -2  506.75   23.60
  -4  -1  -2  527.35   24.00
  -4   1  -2  527.65   23.70
  -4   1  -2  539.65   23.90
   5  -1   2  121.19   14.10
  -5  -1  -2   86.99    6.20
  -5  -1  -2   80.99    5.10
  -5   1  -2   73.69    5.40
  -5   1  -2   75.39    5.40
   6  -1   2  134.69   13.10
  -6  -1  -2  133.59    7.60
  -6  -1  -2  143.19    9.40
  -6  -1  -2  131.59    8.30
  -6   1  -2  124.89    7.70
  -6   1  -2  140.49    8.00
  -7  -1  -2  645.04   30.10
  -7  -1  -2  646.34   30.70
  -7  -1  -2  657.53   29.70
  -7   1  -2  641.84   29.70
  -7   1  -2  639.34   29.90
  -8  -1  -2   -6.00    3.50
  -8  -1  -2    0.30    4.50
   8  -1   2   -0.60   11.80
  -8  -1  -2    2.10    4.20
  -8   1  -2    1.80    4.40
   8   1   2   12.20   19.20
  -8   1  -2   -0.10    3.40
  -8   1  -2   -5.90    4.70
   9  -1   2   77.49   17.30
  -9  -1  -2   46.40    6.20
  -9  -1  -2   72.09    7.20
  -9  -1  -2   59.99    6.30
  -9   1  -2   51.99    6.00
   9   1   2   30.50   16.90
  -9   1  -2   62.49    7.10
  -9   1  -2   66.59    6.40
 -10  -1  -2  195.08   12.40
 -10  -1  -2  176.48   11.80
 -10  -1  -2  183.58   11.20
  10  -1   2  182.28   21.00
  10   1   2  197.78   24.00
 -10   1  -2  184.98   11.10
 -10   1  -2  192.48   12.40
 -10   1  -2  203.78   11.90
  11  -1   2  189.58   23.00
 -11  -1  -2  180.58   12.20
 -11  -1  -2  186.58   12.30
 -11  -1  -2  179.58   11.40
 -11   1  -2  163.98   10.90
  11   1   2  247.08   38.30
 -11   1  -2  184.08   11.90
 -11   1  -2  168.08   12.30
 -12  -1  -2    5.30    4.90
  12  -1   2    5.00   12.30
 -12  -1  -2    3.00    6.10
 -12  -1  -2    2.10    4.70
 -12   1  -2   -2.20    6.10
 -12   1  -2    4.70    5.90
  13  -1   2   10.80   14.30
 -13  -1  -2    7.10    5.30
 -13  -1  -2   14.40    7.30
 -13   1  -2   -3.30    6.30
 -13   1  -2   12.60    6.50
 -14  -1  -2   10.00    5.80
 -14  -1  -2   13.40    6.90
  14  -1   2   28.10   19.50
 -14   1  -2    2.10    7.40
 -14   1  -2    9.50    7.20
  15  -1   2    0.00   33.10
 -15  -1  -2    8.60    6.00
 -15  -1  -2    9.60    6.90
 -15   1  -2    8.30    6.80
 -15   1  -2   13.60    7.40
 -16  -1  -2    9.60    5.80
 -16  -1  -2    3.00    8.40
  16  -1   2   22.50   31.80
 -16   1  -2    2.60    6.80
 -16   1  -2    9.20    8.30
  17  -1   2   -1.30   36.20
 -17  -1  -2  -10.50    5.40
 -17  -1  -2   -2.60    7.10
 -17   1  -2    0.70    6.50
 -17   1  -2    6.70    7.70
 -18  -1  -2   11.60    6.30
 -18  -1  -2   16.30    7.80
  18  -1   2   38.10   47.60
 -18   1  -2    0.10    6.80
 -18   1  -2    0.00    8.00
 -19  -1  -2   13.60    8.10
 -19  -1  -2    9.70    6.00
 -19   1  -2   10.90    7.40
 -19   1  -2    4.80    7.90
 -20  -1  -2   -0.60    6.00
 -20   1  -2   -1.10    6.00
 -20   1  -2    4.10    6.50
 -21  -1  -2    9.60    6.10
 -21   1  -2    0.50    5.50
 -21   1  -2    6.70    7.20
 -22  -1  -2  -16.60   12.80
 -22   1  -2    3.30    5.70
 -22   1  -2    2.20    5.30
 -23   2   2   -0.20    6.00
 -22  -2   2    9.90    5.70
 -22   2   2   -4.90    6.40
  22   2  -2   -2.20    6.60
 -22   2   2   -0.40    6.00
 -21  -2   2    0.20    5.80
 -21   2   2    4.50    7.20
 -21   2   2   -1.40    6.80
 -20  -2   2    1.10    5.70
  20  -2  -2    8.00   35.00
 -20   2   2   -3.00    6.70
 -20   2   2   -3.60    6.60
 -19  -2   2   17.00    6.80
  19  -2  -2   15.00   27.20
 -19   2   2   26.40    8.00
 -19   2   2   33.40    8.30
 -18  -2   2   56.99    8.50
  18  -2  -2   23.50   34.30
 -18   2   2   52.69    9.60
 -18   2   2   72.49    9.70
 -17  -2   2   -0.10    6.40
  17  -2  -2   46.40   23.90
 -17   2   2    5.10    8.10
 -17   2   2   -4.20    6.00
  16  -2  -2    1.40   35.50
 -16  -2   2    6.20    6.10
 -16   2   2    3.20    7.30
 -16   2   2    7.30    7.40
  15  -2  -2   56.99   19.60
 -15  -2   2   38.30    6.90
 -15   2   2   43.50    7.10
  14  -2  -2   49.10   17.10
 -14  -2   2   55.69    7.00
 -14   2   2   65.89    8.40
 -14   2   2   87.49    8.90
 -13  -2   2   -0.20    4.50
  13  -2  -2   10.60   12.00
 -13   2   2    6.00    6.60
 -13   2   2   10.30    5.40
  12  -2  -2   15.40   11.60
 -12  -2   2   15.00    5.70
 -12  -2   2   11.70    6.30
 -12   2   2   15.90    5.50
 -12   2   2   19.00    7.00
  11  -2  -2   32.90   11.50
 -11  -2   2   39.20    5.90
 -11  -2   2   39.90    7.30
 -11   2   2   35.10    6.50
 -11   2   2   30.30    5.60
 -10  -2   2   90.49    7.80
  10  -2  -2   89.79   13.20
 -10  -2   2   80.59    8.40
 -10   2   2   95.19    8.50
 -10   2   2   74.89    7.20
   9  -2  -2   22.40    8.50
  -9  -2   2   28.00    6.10
  -9  -2   2   19.90    4.20
  -9   2   2   26.90    4.30
  -9   2   2   16.60    5.70
  -8  -2   2  129.59    8.60
   8  -2  -2  128.09   14.50
  -8  -2   2  125.99   11.10
  -8   2   2  126.59    8.00
  -8   2   2  127.29   10.00
  -7  -2   2    5.30    3.10
   7  -2  -2   -2.70    6.20
  -7  -2   2   10.30    4.60
  -7   2   2    7.00    3.10
  -7   2   2    7.20    3.20
  -6  -2   2   60.59    6.70
  -6  -2   2   72.89    5.90
   6  -2  -2   70.09    5.60
  -6   2   2   71.29    5.30
   5  -2  -2    3.80    4.40
  -5  -2   2    2.00    2.80
  -5  -2   2    8.10    4.60
   5  -2  -2    2.20    2.60
  -5   2   2    7.90    2.50
   4  -2  -2  650.93   31.70
   4  -2  -2  647.24   30.30
  -4  -2   2  673.43   31.30
  -4  -2   2  664.63   30.10
  -4   2   2  658.93   29.70
  -3  -2   2  110.49    8.90
   3  -2  -2  119.49    7.70
   3  -2  -2  130.79    8.50
  -3  -2   2  107.79    8.80
   2  -2  -2   10.00    3.30
  -2  -2   2   18.30    3.90
  -2  -2   2   15.90    4.10
   2  -2  -2   21.00    3.30
  -1  -2   2 1301.17   55.99
   1  -2  -2 1323.07   55.99
  -1  -2   2 1091.39   56.09
   0  -2   2 8024.70  367.46
   0  -2   2 8510.85  366.66
   0  -2  -2 8377.66  366.86
  -1  -2  -2 3075.69  135.99
   1  -2   2 2945.41  138.69
   1  -2   2 3137.49  135.49
  -2  -2  -2  311.87   16.10
  -3  -2  -2  316.37   17.30
   3  -2   2  329.77   18.00
  -3   2  -2  353.16   15.50
  -4  -2  -2  341.47   17.90
  -4  -2  -2  336.17   16.00
   4  -2   2  361.86   19.20
  -4   2  -2  336.27   15.90
  -5  -2  -2  292.37   15.90
   5  -2   2  271.77   17.40
  -5  -2  -2  280.57   14.40
  -5  -2  -2  294.07   13.80
  -5   2  -2  282.87   13.70
  -5   2  -2  290.87   14.10
  -6  -2  -2   17.00    3.30
  -6  -2  -2   10.90    4.50
   6  -2   2   15.40    6.80
  -6  -2  -2   10.60    4.40
  -6   2  -2   26.90    4.30
  -6   2  -2   12.70    3.00
  -7  -2  -2  181.78   12.80
  -7  -2  -2  176.58   11.10
   7  -2   2  160.38   15.90
  -7  -2  -2  194.78   10.00
  -7   2  -2  176.38    9.70
  -7   2  -2  181.78   10.30
   8  -2   2  154.88   16.80
  -8  -2  -2  188.18   10.40
  -8  -2  -2  174.28   12.70
  -8  -2  -2  185.18   11.60
  -8   2  -2  172.88    9.90
  -8   2  -2  189.78   10.70
  -9  -2  -2   52.29    7.20
  -9  -2  -2   84.69    8.70
  -9  -2  -2   82.19    7.00
   9  -2   2   56.19   11.10
  -9   2  -2   77.89    7.30
  -9   2  -2   72.69    6.60
 -10  -2  -2   58.99    7.70
 -10  -2  -2   75.49    8.50
 -10  -2  -2   68.39    7.20
  10  -2   2   54.19   13.00
 -10   2  -2   66.69    7.20
 -10   2  -2   80.39    8.80
 -10   2  -2   66.29    6.20
 -11  -2  -2   12.80    4.90
 -11  -2  -2   29.60    7.10
  11  -2   2   -0.80   10.80
 -11  -2  -2   20.40    6.20
 -11   2  -2   25.30    4.70
 -11   2  -2   15.90    5.60
 -11   2  -2   21.30    7.50
 -12  -2  -2  112.59   10.60
 -12  -2  -2  100.59    9.40
  12  -2   2   90.79   15.90
 -12  -2  -2  102.09   10.30
 -12   2  -2  122.79   10.70
 -12   2  -2   87.79    9.80
 -13  -2  -2   56.69    8.60
  13  -2   2   31.60   15.90
 -13  -2  -2   40.60    6.60
 -13  -2  -2   36.00    8.00
 -13   2  -2   58.29    8.50
 -13   2  -2   48.90    8.80
 -14  -2  -2   -2.90    5.50
 -14  -2  -2   -1.80    7.20
 -14  -2  -2    7.00    6.50
  14  -2   2  -25.90   25.90
 -14   2  -2    7.00    7.70
 -14   2  -2   -7.40    6.90
 -15  -2  -2   31.20    7.90
 -15  -2  -2   45.60    7.60
  15  -2   2   54.79   24.40
 -15   2  -2   46.50    9.70
 -15   2  -2   39.00    8.20
  16  -2   2   -2.60   24.40
 -16  -2  -2    4.50    7.20
 -16  -2  -2   24.80    6.60
 -16   2  -2    6.90    7.90
 -16   2  -2   12.50    7.30
 -17  -2  -2   32.00    7.20
  17  -2   2   55.59   30.70
 -17   2  -2   19.10    8.00
 -17   2  -2   16.30    8.00
 -18  -2  -2   -2.40    6.00
  18  -2   2  -10.90   36.30
 -18   2  -2    4.20    7.50
 -18   2  -2    4.60    6.70
  19  -2   2   -7.50   39.90
 -19  -2  -2   -2.00    5.50
 -19   2  -2   -0.40    6.20
 -19   2  -2   -0.30    6.70
 -20  -2  -2  -14.70    5.70
 -20   2  -2    5.40    7.00
 -20   2  -2    6.10    7.20
 -21   2  -2   13.40    6.30
 -21   2  -2   -5.20    7.60
 -22   2  -2    8.80    5.60
 -22   2  -2    0.00    6.60
 -22   3   2   -9.20    6.90
  22   3  -2   14.90    6.80
 -22   3   2   -8.60    6.40
 -21   3   2   -1.00    6.60
 -21   3   2   -2.10    7.30
  20  -3  -2  -19.60   27.60
 -20   3   2    4.60    7.10
 -20   3   2   -7.20    6.60
  19  -3  -2   27.60   25.00
 -19   3   2   51.69    8.50
 -19   3   2   50.39   10.20
  18  -3  -2   22.70   25.10
 -18  -3   2    7.60    6.60
 -18   3   2   29.20    7.50
 -18   3   2   20.30    9.00
 -17  -3   2   -0.40    6.30
  17  -3  -2   11.10   20.80
 -17   3   2    5.50    6.40
 -17   3   2   -0.60    7.50
  16  -3  -2  -13.60   16.50
 -16  -3   2   -2.30    6.00
 -16   3   2   -0.70    6.10
 -16   3   2   -4.80    8.60
  15  -3  -2  146.89   21.20
 -15  -3   2  135.09   12.60
 -15   3   2  141.79   12.60
 -15   3   2  146.39   14.40
 -14  -3   2   88.19    9.40
  14  -3  -2   84.69   18.10
 -14   3   2  107.19   11.50
 -14   3   2  113.39   11.00
  13  -3  -2   15.80   13.70
 -13  -3   2   -7.00    5.50
 -13  -3   2   11.20    7.80
 -13   3   2   15.10    8.00
 -13   3   2    4.50    5.40
  12  -3  -2  251.47   25.30
 -12  -3   2  293.37   16.60
 -12  -3   2  292.17   19.40
 -12   3   2  249.68   15.50
 -12   3   2  287.37   17.90
  11  -3  -2   29.40   12.00
 -11  -3   2   21.30    7.20
 -11  -3   2   27.70    6.00
 -11   3   2   35.40    8.00
 -11   3   2   21.50    5.50
  10  -3  -2    9.50    9.40
 -10  -3   2    0.90    5.30
 -10  -3   2    3.50    4.30
 -10   3   2    8.80    4.00
 -10   3   2    7.00    6.20
  -9  -3   2   57.79    7.70
  -9  -3   2   75.39    7.70
   9  -3  -2   82.09   11.90
  -9   3   2   76.99    8.00
  -9   3   2   74.09    6.80
   8  -3  -2   76.29    6.00
   8  -3  -2   39.00   21.00
  -8  -3   2   53.39   12.30
   8  -3  -2   61.79   10.60
  -8  -3   2   60.79    7.50
  -7  -3   2  636.64   35.90
  -7  -3   2  704.63   34.20
   7  -3  -2  670.13   32.10
   7  -3  -2  680.33   42.20
   7  -3  -2  715.23   36.10
  -7   3   2  744.93   31.90
   6  -3  -2  105.69    8.10
   6  -3  -2  125.69   15.20
   6  -3  -2  137.49   12.10
  -6  -3   2  108.59   11.20
  -6  -3   2  104.09   11.70
  -6   3   2  119.69    7.10
   5  -3  -2   -1.70    4.90
   5  -3  -2    2.80    3.50
   5  -3  -2   -9.10    7.60
  -5  -3   2   -1.80    5.30
  -5  -3   2    3.40    5.10
  -5   3   2   -4.10    2.60
   4  -3  -2   40.30    5.10
  -4  -3   2   36.80    6.80
  -4  -3   2   30.80    5.40
   4  -3  -2   38.40    7.40
   4  -3  -2   22.70    5.40
  -3  -3   2   69.69    7.20
   3  -3  -2   67.09    6.50
   3  -3  -2   76.09    7.70
  -3  -3   2   66.89    7.20
   3  -3  -2   73.99    7.60
  -2  -3   2  267.77   14.30
   2  -3  -2  274.67   15.00
  -2  -3   2  281.67   15.40
  -1  -3   2  496.05   24.00
   1  -3  -2  505.75   24.70
  -1  -3   2  510.25   24.70
   0  -3   2  170.88   10.80
   0  -3  -2  167.68   10.90
   0  -3   2  169.98   10.40
   1  -3   2  224.68   13.90
   1  -3   2  222.78   12.80
   1  -3   2  240.08   12.60
  -1  -3  -2  217.38   13.50
  -2  -3  -2   17.80    5.40
   2  -3   2   10.80    4.30
   2  -3   2    8.80    5.90
   2  -3   2   16.00    4.10
  -2   3  -2    9.90    1.80
  -3  -3  -2  273.07   16.20
   3  -3   2  263.07   14.10
   3  -3   2  274.17   18.80
   3  -3   2  288.97   15.90
  -3   3  -2  267.97   13.00
   4  -3   2   36.00    9.40
  -4  -3  -2   37.20    6.40
   4  -3   2   28.10    3.60
   4  -3   2   39.20    6.60
   5  -3   2  539.95   27.20
  -5  -3  -2  490.75   25.80
   5  -3   2  438.86   32.10
  -5   3  -2  507.45   23.10
   6  -3   2   87.39   10.50
  -6  -3  -2   51.59    7.20
  -6   3  -2   63.99    5.30
  -6   3  -2   77.19    6.40
  -7  -3  -2  302.17   18.60
   7  -3   2  324.57   21.30
  -7   3  -2  327.27   15.90
  -7   3  -2  292.27   15.20
   8  -3   2    6.00    8.10
  -8  -3  -2    2.70    6.10
  -8   3  -2    3.10    4.30
  -8   3  -2    7.40    3.30
  -9  -3  -2   32.20    4.80
   9  -3   2   21.00   10.30
  -9  -3  -2   26.20    7.60
  -9   3  -2   26.70    4.30
  -9   3  -2   14.50    4.70
 -10  -3  -2   40.40    5.50
 -10  -3  -2   31.80    7.50
  10  -3   2   39.70   11.70
 -10   3  -2   34.80    5.80
 -11  -3  -2   57.49    9.30
  11  -3   2   84.19   16.10
 -11  -3  -2   46.20    6.40
 -11   3  -2   58.19    9.60
 -11   3  -2   49.99    6.70
 -11   3  -2   68.59    6.40
  12  -3   2   13.70   13.90
 -12  -3  -2   12.50    5.40
 -12  -3  -2   14.20    7.90
 -12   3  -2    7.20    8.10
 -12   3  -2   22.50    5.10
 -12   3  -2   13.70    6.80
 -13  -3  -2   -2.40    5.20
 -13  -3  -2   10.60    7.70
  13  -3   2   11.60   15.30
 -13   3  -2   16.90    9.30
 -13   3  -2    7.70    6.20
 -14  -3  -2   83.89    8.70
  14  -3   2   68.09   19.20
 -14  -3  -2   84.99   11.30
 -14   3  -2  109.89   13.00
 -14   3  -2   95.59   10.50
 -15  -3  -2    4.90    4.70
  15  -3   2    7.60   19.30
 -15  -3  -2    5.40    8.10
 -15   3  -2    6.60    9.30
 -15   3  -2   21.50    8.40
  16  -3   2   50.59   24.40
 -16  -3  -2   -6.20    4.60
 -16   3  -2    8.10    9.20
 -16   3  -2   13.20    7.40
  17  -3   2   29.60   27.10
 -17   3  -2   33.80    9.40
 -17   3  -2   26.20    7.20
  18  -3   2   31.00   31.80
 -18   3  -2   11.70    7.80
 -18   3  -2   -0.80    7.30
  19  -3   2   -7.00   34.00
 -19   3  -2  -12.50    7.10
 -19   3  -2   -4.80    7.40
 -20   3  -2    1.10    6.50
 -20   3  -2    0.60    6.40
 -21   3  -2   -5.20    7.40
 -21   3  -2    4.80    6.30
 -21   4   2   10.40    8.90
 -21   4   2   -0.50    7.10
 -20   4   2   16.30    8.20
 -20   4   2    9.10    8.70
  19  -4  -2    4.60   24.70
 -19   4   2    6.50    7.10
 -19   4   2    6.10    8.80
  18  -4  -2    1.10   20.60
 -18   4   2    3.60    7.00
 -18   4   2    6.50    8.60
  17  -4  -2    5.90   20.00
 -17   4   2   -6.60    6.10
 -17   4   2   -0.40    7.90
  16  -4  -2   26.50   19.70
 -16   4   2   34.60    7.60
 -16   4   2   16.60    8.80
  15  -4  -2   -4.20   15.30
 -15   4   2   18.60    7.30
 -15   4   2   27.90    9.70
 -14  -4   2   17.20    9.20
  14  -4  -2    4.00   14.10
 -14   4   2   10.80    6.00
 -14   4   2    9.80    9.10
 -13  -4   2   59.39   10.80
  13  -4  -2   43.40   16.20
 -13   4   2   46.50    7.30
 -13   4   2   79.19   11.60
 -12  -4   2   13.40    9.10
  12  -4  -2   12.10   13.10
 -12   4   2   15.60    8.30
 -12   4   2   10.50    5.10
 -11  -4   2   -1.70    7.70
  11  -4  -2   -2.10   11.20
 -11   4   2    6.80    7.60
 -11   4   2    6.80    4.90
 -10  -4   2   12.50    8.30
  10  -4  -2   12.70   10.10
 -10   4   2   25.70    8.60
 -10   4   2    7.50    4.70
   9  -4  -2   85.89   13.10
  -9  -4   2   77.59    9.50
  -9   4   2   73.99    7.10
  -8  -4   2   20.70    7.70
   8  -4  -2   42.20   17.20
   8  -4  -2   11.40    7.90
  -8   4   2   19.40    4.30
   7  -4  -2   45.80    9.00
  -7  -4   2   32.60    6.80
   7  -4  -2   56.59   13.70
   7  -4  -2   33.20    4.80
  -6  -4   2  225.78   16.40
   6  -4  -2  256.07   20.10
   6  -4  -2  210.38   13.40
   6  -4  -2  254.67   16.30
  -6   4   2  256.37   12.50
  -5  -4   2   57.29    7.20
   5  -4  -2   60.49    6.30
   5  -4  -2   61.19    8.80
   5  -4  -2   71.09    7.50
  -5   4   2   52.59    5.00
  -5   4   2   43.80    3.80
   4  -4  -2   37.70    5.60
  -4  -4   2   56.49    7.80
  -4   4   2   40.90    3.20
  -3  -4   2   14.30    5.90
   3  -4  -2   12.90    4.70
  -2  -4   2   68.69    8.10
   2  -4  -2   90.09    8.50
   1  -4  -2   16.70    5.80
  -1  -4   2    8.10    5.30
   0  -4   2   14.60    5.30
   0  -4  -2   16.80    5.30
   1  -4   2  284.87   16.30
  -1  -4  -2  280.97   17.10
   2  -4   2   91.89    8.00
  -2  -4  -2  106.39   10.70
   2  -4   2   95.39    8.80
   2  -4   2   76.59    9.10
  -2   4  -2   77.89    4.90
  -3  -4  -2    9.60    5.80
   3  -4   2    2.50    3.70
   3  -4   2    6.10    6.60
   3  -4   2    7.40    5.00
  -3   4  -2    4.40    2.40
   4  -4   2  837.42   43.80
   4  -4   2  831.72   39.50
   4  -4   2  914.91   41.80
  -4  -4  -2  855.21   41.70
  -4   4  -2  847.12   38.70
   5  -4   2   13.90   10.90
  -5  -4  -2   23.60    7.60
   5  -4   2   12.80    7.10
   5  -4   2   20.20    3.60
  -5   4  -2   19.20    3.10
   6  -4   2  473.55   26.90
   6  -4   2  471.25   34.40
  -6  -4  -2  467.15   25.90
  -6   4  -2  456.45   22.00
  -6   4  -2  479.65   22.80
   7  -4   2  161.48   16.20
  -7  -4  -2  157.88   14.30
  -7   4  -2  156.08    9.90
  -7   4  -2  133.79    8.60
   8  -4   2   80.19   13.10
  -8  -4  -2   55.09    9.50
  -8   4  -2   80.59    7.80
  -8   4  -2   71.69    6.20
  -9  -4  -2   99.59   11.70
   9  -4   2   86.19   15.30
  -9   4  -2  112.19    9.40
  -9   4  -2   98.19    7.70
  10  -4   2   64.09   14.10
 -10  -4  -2   56.19    9.80
 -10   4  -2   57.99    7.50
 -10   4  -2   75.59    6.50
  11  -4   2    9.20   11.90
 -11  -4  -2   48.60   10.20
 -11   4  -2   42.60    5.90
 -11   4  -2   30.00    6.90
 -11   4  -2   54.09   11.00
 -12  -4  -2   86.39   12.40
  12  -4   2   52.49   16.90
 -12   4  -2   65.49   11.00
 -12   4  -2   60.39    7.90
  13  -4   2   94.39   19.00
 -13  -4  -2  121.39   13.80
 -13   4  -2  119.89   11.80
 -13   4  -2   92.99   12.10
 -14  -4  -2   58.49   11.20
  14  -4   2   37.70   19.40
 -14   4  -2   70.49    9.20
 -14   4  -2   85.39   12.40
  15  -4   2   -7.70   17.10
 -15  -4  -2   10.60    9.50
 -15   4  -2   -1.30   10.40
 -15   4  -2   -3.90    6.40
  16  -4   2    9.90   20.50
 -16   4  -2   -6.40    6.90
 -16   4  -2  -13.30    8.70
  17  -4   2   19.40   25.60
 -17   4  -2   37.20    8.60
 -17   4  -2   35.60    9.70
  18  -4   2   32.60   26.10
 -18   4  -2   11.30    8.40
 -18   4  -2    1.50    7.20
 -19   4  -2   -5.20    6.30
 -19   4  -2   -2.50    6.80
 -20   4  -2   -5.90    6.50
 -20   4  -2    9.30    8.00
 -20   5   2    7.70    7.70
 -19   5   2  -14.50    8.20
 -19   5   2    1.80    7.70
 -18   5   2   11.20    8.70
 -18   5   2   11.10    8.20
  17  -5  -2    6.40   20.40
 -17   5   2    4.90    8.80
 -17   5   2   -3.40    7.20
  16  -5  -2   21.80   19.30
 -16   5   2    0.10    7.50
 -16   5   2   21.80    7.60
  15  -5  -2   14.90   17.10
 -15   5   2   52.89   10.40
 -15   5   2   54.09    8.30
 -14  -5   2  102.59   14.40
  14  -5  -2   96.39   19.70
 -14   5   2  127.39   14.10
 -14   5   2  128.49   11.30
 -13  -5   2    5.00   10.40
  13  -5  -2    3.00   14.40
 -13   5   2    1.30    5.70
 -13   5   2    6.00    9.60
  12  -5  -2   -2.00   12.50
 -12  -5   2    4.80   10.10
 -12   5   2   10.00    5.40
 -12   5   2   17.30    9.70
 -11  -5   2   10.50    8.20
  11  -5  -2   21.50   12.40
 -11   5   2   16.50    8.30
 -11   5   2    9.60    5.30
 -10  -5   2   11.00    8.80
  10  -5  -2    0.10   11.10
  10  -5  -2  -16.50   20.10
 -10   5   2   22.40    9.80
 -10   5   2   13.20    5.10
   9  -5  -2   -2.70   16.10
   9  -5  -2  -14.90    8.40
  -9  -5   2    5.50    7.70
  -9   5   2   -5.20    3.90
   8  -5  -2   28.90    9.00
  -8  -5   2   37.60    9.20
   8  -5  -2   20.80   11.60
  -8   5   2   36.90    5.70
  -7  -5   2   52.69    9.20
  -7   5   2   76.59    6.70
  -6  -5   2   53.49    8.80
   6  -5  -2   60.99    7.00
  -6   5   2   68.59    6.30
   5  -5  -2  121.09   10.80
  -5  -5   2  147.69   13.60
  -5   5   2  130.69    8.50
  -4  -5   2   29.70    8.20
   4  -5  -2   21.20    6.00
  -4   5   2   36.50    3.10
  -3  -5   2   25.40    7.80
   3  -5  -2   24.90    6.10
  -2  -5   2   45.40    7.60
   2  -5  -2   46.90    7.30
   1  -5  -2    2.80    5.50
  -1  -5   2    3.90    6.00
   0  -5   2   60.89    8.40
   0  -5  -2   37.10    7.20
   1  -5   2  420.46   22.40
  -1  -5  -2  414.56   23.50
  -1   5  -2  389.26   18.90
  -2  -5  -2   45.00    8.70
   2  -5   2   46.50    6.90
  -2   5  -2   39.30    3.90
   3  -5   2    0.80    4.80
  -3  -5  -2    7.00    6.70
  -3   5  -2    3.70    2.80
   4  -5   2  211.88   12.50
  -4  -5  -2  188.48   17.20
  -4   5  -2  190.68   10.60
  -5  -5  -2   76.49   10.00
   5  -5   2   91.29   11.30
   5  -5   2  117.99   12.10
  -5   5  -2   98.69    6.70
   6  -5   2   95.09   11.40
   6  -5   2  109.39   14.40
  -6  -5  -2  110.19   12.50
  -6   5  -2   86.89    7.00
  -6   5  -2   96.19    8.50
   7  -5   2  -13.30   14.30
   7  -5   2    3.70    8.80
  -7  -5  -2    1.60    8.00
  -7   5  -2    5.60    3.50
  -7   5  -2    9.50    5.00
   8  -5   2  141.99   15.20
  -8  -5  -2  112.39   13.70
  -8   5  -2  132.49   10.10
  -8   5  -2   96.89    8.30
   9  -5   2   24.00   11.50
  -9  -5  -2   11.40   10.30
  -9   5  -2   11.50    5.00
  10  -5   2    9.10   12.00
 -10  -5  -2   16.10    9.70
 -10   5  -2    1.30    5.10
 -11  -5  -2   -4.90    9.50
  11  -5   2   -0.80   12.70
 -11   5  -2    5.70   10.00
 -11   5  -2    5.00    5.50
 -12  -5  -2   -2.00   10.10
  12  -5   2    5.60   14.60
 -12   5  -2    1.40    9.60
 -12   5  -2   -3.40    5.40
 -13  -5  -2  104.79   14.30
  13  -5   2   69.79   18.10
 -13   5  -2  103.89   13.10
 -13   5  -2  103.89   10.50
  14  -5   2   25.40   19.40
 -14  -5  -2   38.40   11.50
 -14   5  -2   49.40   12.10
 -14   5  -2   71.09    9.50
  15  -5   2   25.20   18.40
 -15  -5  -2   20.80   10.20
 -15   5  -2   10.80   10.80
 -15   5  -2    6.40    6.40
  16  -5   2  -14.30   20.60
 -16   5  -2    0.00    7.60
 -16   5  -2   -0.80    6.50
 -17   5  -2    4.70    7.60
 -17   5  -2    4.70    6.80
 -18   5  -2   -5.20    7.80
 -18   5  -2   -4.20    7.00
 -19   5  -2    0.80    6.50
 -19   5  -2   43.80    8.40
 -18   6   2   -6.90    7.60
 -17   6   2    3.70    8.30
 -16   6   2   32.10    9.30
 -15   6   2   77.69   10.90
 -15   6   2   57.89    9.70
 -14   6   2    3.50    8.80
 -14   6   2   -4.60    6.60
 -13  -6   2   17.20   11.80
 -13   6   2   10.30    9.70
 -13   6   2   -2.50    6.20
 -12  -6   2   16.50   11.70
 -12   6   2    3.60    9.20
 -12   6   2   -1.70    5.50
 -11  -6   2   47.90   12.50
 -11   6   2   59.89    7.40
 -11   6   2   44.10   10.30
 -10  -6   2   14.90   10.90
 -10   6   2    2.00    8.50
 -10   6   2   16.90    5.50
  -9  -6   2   -6.00    9.70
  -9   6   2   -1.90    4.50
  -9   6   2    4.80    9.60
  -8  -6   2    3.20    9.00
  -8   6   2    6.70    4.30
  -7  -6   2   -3.80    8.90
  -7   6   2   -1.10    4.00
  -6  -6   2   96.59   12.80
  -6   6   2  102.89    8.30
  -5  -6   2    9.10    9.80
  -5   6   2    9.60    4.30
   4  -6  -2  123.49   11.80
  -4  -6   2  104.69   12.80
  -4   6   2  109.19    8.20
   3  -6  -2   -6.50    6.70
  -3  -6   2    0.50    8.60
   2  -6  -2    3.90    6.90
  -2  -6   2    1.90    7.80
   1  -6  -2   54.69   10.30
  -1  -6   2   54.49   10.20
   1   6  -2   50.39    5.10
   0  -6   2   20.60    8.10
   0  -6  -2   20.20    9.00
   0   6  -2   19.60    3.50
   1  -6   2   20.80    8.10
  -1  -6  -2   18.20    9.00
  -2  -6  -2  127.19   13.20
   2  -6   2  136.79   13.40
  -2   6  -2  111.39    8.20
  -3  -6  -2  104.09   12.70
  -3   6  -2   92.69    7.40
  -4  -6  -2   69.29   13.10
  -4   6  -2   68.49    5.80
  -5  -6  -2   -0.50   10.00
  -5   6  -2   -0.80    3.80
  -5   6  -2    3.20    5.50
  -6  -6  -2   23.80   11.10
  -6   6  -2   21.30    5.30
  -7  -6  -2    8.00   10.80
  -7   6  -2    8.50    5.10
  -8  -6  -2   39.20   11.40
  -8   6  -2   52.79    7.40
  -9  -6  -2    8.10   11.50
  -9   6  -2    0.70    5.60
 -10  -6  -2   22.70   11.50
 -10   6  -2   22.60    7.00
  11  -6   2  -28.00   22.80
 -11  -6  -2    4.30   10.80
 -11   6  -2    2.40    9.30
 -11   6  -2   -0.30    5.80
  12  -6   2   48.90   15.60
 -12  -6  -2   63.89   13.20
 -12   6  -2   45.60   11.00
 -12   6  -2   42.80    7.60
 -13  -6  -2   14.80   11.70
  13  -6   2   24.40   16.90
 -13   6  -2   19.10   10.60
 -13   6  -2   12.60    5.90
  14  -6   2   43.60   19.40
 -14  -6  -2   65.29   13.60
 -14   6  -2   84.89   13.10
 -14   6  -2   57.39    8.20
 -15   6  -2    4.00    6.90
 -15   6  -2    9.50    8.60
 -16   6  -2   24.50    8.30
 -16   6  -2   25.40    8.90
 -17   6  -2   -3.30    6.90
 -17   6  -2   -0.50    8.10
 -16   7   2   30.90    8.10
  16   7  -2   15.60    5.90
 -15   7   2   43.10    9.00
 -14   7   2   86.09   11.70
 -13   7   2    8.60    7.80
 -12   7   2   33.00   10.00
 -11  -7   2    7.80   12.20
 -11   7   2   11.50    9.50
 -10  -7   2    2.00   11.50
 -10   7   2  -23.00    7.80
  -9  -7   2   15.50   11.40
  -9   7   2   14.40    8.60
  -8  -7   2  -13.80   11.00
  -8   7   2   -5.50    8.00
  -7  -7   2    4.80   10.70
  -7   7   2   15.40    5.70
  -6  -7   2   48.00   12.30
  -6   7   2   65.99    7.00
  -5  -7   2   10.80    9.70
   5  -7  -2   -5.40    6.00
  -5   7   2   23.90    5.20
  -4  -7   2  224.48   19.80
  -4   7   2  177.28   11.20
   4   7  -2  160.68   11.50
  -3  -7   2   37.70   10.30
   3  -7  -2   23.00    8.80
   3   7  -2   44.20    5.50
  -3   7   2   43.60    5.90
  -2  -7   2   85.39   12.60
   2  -7  -2   57.49   10.90
   2   7  -2   52.49    5.50
  -1  -7   2   -0.20    8.40
   1  -7  -2    2.60    9.10
   0  -7   2   -2.20    8.40
   0  -7  -2    9.10    9.10
   0   7  -2    2.20    4.00
   1  -7   2    0.40    7.90
  -1  -7  -2   13.10    9.60
  -1   7  -2   -5.70    4.00
  -2  -7  -2   11.90   10.50
   2  -7   2  -10.90    5.00
  -2   7  -2   -4.60    4.00
  -3  -7  -2   96.99   14.70
  -4  -7  -2   -9.50   10.90
  -4   7  -2   -4.00    4.90
  -5  -7  -2    6.00   10.80
  -5   7  -2    0.30    5.40
  -6  -7  -2   29.70   12.20
  -7  -7  -2   22.60   11.30
  -7   7  -2   31.00    6.60
  -8  -7  -2    5.50   10.90
  -8   7  -2   -2.80    5.10
  -9  -7  -2    4.60   11.70
  -9   7  -2   -5.80    5.40
 -10  -7  -2   -3.50   10.90
 -10   7  -2   -0.20    5.40
 -10   7  -2    1.20   10.20
 -11  -7  -2    2.80   11.90
 -11   7  -2    9.90    9.70
 -11   7  -2   10.70    6.30
 -12  -7  -2   25.20   13.20
 -12   7  -2   13.70    6.50
 -12   7  -2   14.60    9.20
 -13  -7  -2    2.50   10.90
 -13   7  -2    8.40   10.10
 -13   7  -2   -0.10    7.00
 -14   7  -2    7.70    8.50
 -15   7  -2  -11.50    8.00
  13   8  -2   -6.30    5.80
 -13   8   2    0.20    8.00
 -12   8   2   10.10    8.50
  12   8  -2    4.90    5.80
  11   8  -2    7.60    6.00
 -11   8   2    7.30    7.80
 -10   8   2   -2.10    8.20
  10   8  -2    3.80    5.80
  -9   8   2   -4.70    8.10
   9   8  -2    6.00    5.80
  -8  -8   2   25.90   12.80
  -8   8   2    7.90    8.20
   8   8  -2    9.20    5.70
  -7  -8   2    7.90   12.00
   7   8  -2   12.50    5.60
  -7   8   2   15.40    8.00
  -6  -8   2   35.60   12.80
   6   8  -2   20.80    5.80
  -6   8   2   11.60    8.40
  -5  -8   2   -1.30   10.90
   5   8  -2    6.80    8.90
  -5   8   2    2.50    7.30
  -4  -8   2  -16.90   10.00
  -4   8   2    8.80    7.80
  -3  -8   2   -3.10    9.80
   3  -8  -2    2.50    7.20
  -2  -8   2   19.90   10.30
   2  -8  -2   17.30    8.40
   2   8  -2    3.60    5.20
  -1  -8   2  -23.50    8.00
   1  -8  -2   18.10    9.60
   0  -8  -2   11.40    9.40
  -1  -8  -2   19.60   10.20
  -2  -8  -2   -1.60    9.90
  -2   8  -2   -2.80    4.90
  -3  -8  -2   17.20   11.70
  -3   8  -2    8.90    5.70
  -4  -8  -2   86.79   13.20
  -4   8  -2   79.99    8.40
  -5  -8  -2   43.10   12.30
  -5   8  -2   55.49    7.40
  -6  -8  -2   13.40   11.80
  -6   8  -2   -1.20    5.70
  -7  -8  -2   -3.90   10.20
  -7   8  -2    1.30    6.30
  -7   8  -2   22.00    9.50
  -8  -8  -2    0.30   10.90
  -8   8  -2    3.30    9.20
  -9  -8  -2    0.10   11.00
  -9   8  -2    5.80    8.50
 -10  -8  -2   -0.20   10.60
 -10   8  -2   15.40    8.80
 -11  -8  -2    7.50   11.50
 -11   8  -2    2.70    9.10
 -12   8  -2   13.30    9.80
   0  -9  -2  -14.40    9.60
  -1  -9  -2    1.90    9.50
  -2  -9  -2  -12.20    8.80
  -3  -9  -2    4.00    9.80
  -3   9  -2   15.90    9.10
  -4  -9  -2   12.40   10.20
  -4   9  -2   -9.30    8.20
  -5  -9  -2   -3.90   10.30
  -5   9  -2   27.90    9.00
  -6  -9  -2    6.50   11.00
  -6   9  -2   11.20   14.20
 -24   0   3    0.40    5.40
 -23   0   3   -0.80    5.50
 -22   0   3   -1.80    5.60
 -21   0   3   -4.60    6.00
 -20   0   3   -2.00    6.50
 -19   0   3   -3.00    7.00
 -19   0   3    0.90    6.70
  19   0  -3   16.80    5.10
 -18   0   3    2.30    8.50
 -18   0   3   -2.90    6.60
  17   0  -3   30.60   39.00
 -17   0   3   -5.50    6.30
 -17   0   3    0.70    6.70
  16   0  -3   23.10   28.70
 -16   0   3    8.00    7.60
 -16   0   3    5.80    6.20
  15   0  -3   17.60   22.80
 -15   0   3   -3.40    5.90
 -15   0   3   -6.20    5.90
 -14   0   3   -6.60    5.60
  14   0  -3   12.20   29.50
 -13   0   3   -6.00    5.20
  13   0  -3    9.80   15.10
 -13   0   3    1.50    4.90
  12   0  -3  -15.00   13.50
 -12   0   3   10.90    5.10
 -12   0   3    1.30    5.10
 -11   0   3   -4.30    4.70
 -11   0   3   -6.20    4.30
  11   0  -3    0.90   11.70
 -10   0   3   -2.20    4.00
  10   0  -3  -15.60    9.60
 -10   0   3   -1.40    4.10
  -9   0   3    2.20    4.50
  -9   0   3   -0.20    3.70
   9   0  -3   -9.90   11.50
   8   0  -3   -5.70    9.50
  -7   0   3   -4.00    2.80
   7   0  -3    6.40    6.60
  -7   0   3    0.50    3.10
  -6   0   3   -0.20    2.80
  -6   0   3   -1.20    2.70
   6   0  -3    9.80    6.70
   5   0  -3   27.80    7.90
  -4   0   3   -1.10    2.30
  -4   0   3    2.50    2.30
   4   0  -3    1.70    5.90
  -2   0  -3    1.70    2.10
  -2   0  -3    0.80    5.10
  -3   0  -3    7.00    2.30
  -3   0  -3    3.40    2.50
   4   0   3   -7.50    5.50
  -4   0  -3    0.50    2.50
  -4   0  -3   -2.50    2.60
   5   0   3  -11.10    6.00
  -5   0  -3    1.20    2.80
  -5   0  -3    3.00    2.80
  -5   0  -3   -1.50    2.70
   6   0   3    2.80   11.20
  -6   0  -3    3.10    3.30
  -6   0  -3   -0.20    2.70
  -6   0  -3    0.40    3.10
  -6   0  -3    1.90    3.30
  -7   0  -3   -1.60    3.00
  -7   0  -3    2.20    3.20
  -7   0  -3   -2.20    3.60
   7   0   3   -0.70   13.10
  -7   0  -3   -0.90    4.10
   8   0   3   10.00    9.90
  -8   0  -3    0.00    4.20
  -8   0  -3   -3.80    3.40
  -8   0  -3   -8.10    2.90
  -8   0  -3   -1.90    4.10
  -9   0  -3    1.50    4.00
   9   0   3  -18.70   12.50
  -9   0  -3   -7.00    2.80
  -9   0  -3    4.90    3.70
  -9   0  -3    2.00    4.70
 -10   0  -3   -3.40    4.30
  10   0   3   -1.20   12.00
 -10   0  -3    0.40    5.20
  11   0   3   -6.70   21.80
 -11   0  -3   -3.00    5.80
 -11   0  -3   -9.20    4.50
 -12   0  -3   -4.70    6.30
  12   0   3    8.30   18.40
 -12   0  -3   -5.10    5.50
 -13   0  -3   -2.90    5.30
  13   0   3    6.50   18.30
 -13   0  -3   -3.10    6.70
  14   0   3    6.70   21.90
 -14   0  -3    8.10    7.70
 -14   0  -3    3.10    6.10
 -15   0  -3    1.60    7.60
 -15   0  -3    1.10    5.90
 -16   0  -3   -5.50    6.10
 -16   0  -3   -6.30    7.50
 -17   0  -3   -4.90    6.10
 -17   0  -3    2.90    7.30
 -18   0  -3   -3.50    6.50
 -18   0  -3    5.30    6.20
 -19   0  -3    0.00    5.80
 -19   0  -3   -1.10    8.60
 -20   0  -3    1.40    5.50
 -20   0  -3   -5.50    6.50
 -21   0  -3    2.20    5.60
 -21   0  -3   -4.90    7.70
 -22   0  -3  -15.80    5.80
 -24  -1   3   -1.30    5.40
 -24   1   3   -5.60    5.20
 -23  -1   3    6.90    5.60
 -23   1   3   -1.00    5.90
 -22  -1   3    0.60    5.20
 -22   1   3    4.30    6.40
 -21  -1   3    3.60    5.50
  21   1  -3    1.90    5.90
 -21   1   3   -6.70    6.50
 -21   1   3    8.20    8.10
 -20  -1   3    7.40    6.30
  20  -1  -3  -12.10   49.90
 -20   1   3   -2.50    6.70
 -20   1   3   11.80    6.50
 -19  -1   3   17.30    6.40
  19  -1  -3  -10.40   30.50
 -19   1   3   32.70    8.60
 -19   1   3   23.80    8.00
  18  -1  -3   27.70   31.50
 -18  -1   3    9.30    6.50
 -18   1   3   12.60    7.80
 -18   1   3   14.10    7.70
  17  -1  -3   46.10   27.70
 -17  -1   3    3.00    5.60
 -17  -1   3   -4.70    7.40
 -17   1   3   -2.30    6.60
 -17   1   3    0.40    7.10
 -16  -1   3   -1.80    7.70
  16  -1  -3   22.30   24.50
 -16  -1   3    4.40    5.70
 -16   1   3   -2.00    5.90
 -16   1   3    2.10    7.10
  15  -1  -3   19.80   24.60
 -15  -1   3    7.30    5.60
 -15  -1   3   14.60    6.90
 -15   1   3   16.00    6.90
 -15   1   3   17.00    5.90
 -14  -1   3    8.20    6.70
 -14  -1   3    5.90    5.20
  14  -1  -3   -9.50   15.30
 -14   1   3    7.40    6.00
 -14   1   3    3.40    5.00
 -13  -1   3   53.39    6.80
  13  -1  -3   39.80   14.40
 -13  -1   3   54.39    7.50
  13   1  -3   84.99   36.90
 -13   1   3   78.89    8.00
 -13   1   3   53.49    7.40
 -12  -1   3   21.90    5.60
  12  -1  -3   24.40   12.70
 -12  -1   3   26.70    6.00
 -12   1   3   29.50    5.20
 -12   1   3   37.80    6.90
  12   1  -3   11.60   19.90
  11  -1  -3  811.22   44.80
 -11  -1   3  682.63   33.00
 -11  -1   3  734.23   33.50
  11   1  -3  686.23   46.50
 -11   1   3  665.73   32.80
 -11   1   3  675.03   33.10
  10  -1  -3   27.00   11.90
 -10  -1   3   18.50    5.20
 -10  -1   3   23.20    5.20
  10   1  -3    3.40   14.60
 -10   1   3   28.90    5.10
 -10   1   3   23.60    5.00
  -9  -1   3  164.28   10.40
   9  -1  -3  227.38   24.50
  -9  -1   3  170.08   11.00
   9   1  -3  182.28   19.90
  -9   1   3  166.48   10.20
  -9   1   3  165.78   10.80
  -8  -1   3 1204.78   55.19
   8  -1  -3 1184.78   59.29
  -8  -1   3 1190.58   55.79
  -8  -1   3 1313.47   55.49
  -8   1   3 1221.28   54.99
  -8   1   3 1251.87   55.29
   8   1  -3 1179.48   61.49
  -7  -1   3  187.68   10.00
  -7  -1   3  192.48   10.60
  -7  -1   3  174.58   11.40
  -7   1   3  191.58   10.60
  -7   1   3  173.58    9.60
  -6  -1   3  111.19    7.50
  -6  -1   3  109.99    6.90
  -6  -1   3  106.59    8.60
   6  -1  -3  123.39   11.30
  -6   1   3  106.99    7.40
  -6   1   3  110.89    6.40
  -5  -1   3  185.88   10.60
   5  -1  -3  181.68   12.60
  -5  -1   3  177.48    9.30
  -5   1   3  166.08    9.40
  -5   1   3  178.48    8.90
  -4  -1   3  245.58   13.20
  -4  -1   3  237.68   12.00
   4  -1  -3  253.37   14.60
  -4   1   3  254.27   12.10
  -3  -1   3 8350.06  363.26
   3  -1  -3 8124.79  364.56
  -3  -1   3 8309.57  363.56
  -3   1   3 8165.78  363.16
  -2  -1   3 4952.60  214.48
   2  -1  -3 4949.50  215.18
  -2  -1   3 4654.93  214.08
   1  -1  -3 2032.10   93.39
   1  -1  -3 2157.48   93.79
   0  -1  -3  122.19    8.50
   0  -1  -3  109.69    7.40
  -1  -1  -3  115.79    7.60
  -1  -1  -3  109.39    9.10
  -1   1  -3  111.79    5.90
  -2  -1  -3  879.21   38.60
  -2  -1  -3  814.82   39.10
  -2   1  -3  883.21   38.40
  -3  -1  -3 2544.55  108.49
  -3  -1  -3 2491.95  108.39
  -3  -1  -3 2326.77  108.89
  -3   1  -3 2337.47  108.29
  -3   1  -3 2532.55  108.29
   4  -1   3  252.57   16.60
  -4  -1  -3  287.57   14.40
  -4  -1  -3  276.37   13.20
  -4  -1  -3  291.17   13.70
  -4  -1  -3  271.47   13.40
  -4   1  -3  268.17   13.30
  -4   1  -3  285.87   13.30
  -5  -1  -3  511.35   23.90
  -5  -1  -3  463.95   22.50
  -5  -1  -3  473.35   23.20
   5  -1   3  536.95   26.90
  -5  -1  -3  515.05   23.10
  -5   1  -3  470.15   22.70
  -5   1  -3  501.45   22.90
   6  -1   3   73.19    9.80
  -6  -1  -3   70.69    6.40
  -6  -1  -3   71.29    6.40
  -6  -1  -3   71.09    7.40
  -6  -1  -3   66.09    5.40
  -6   1  -3   78.99    6.00
  -6   1  -3   70.49    6.00
  -7  -1  -3  476.95   22.70
  -7  -1  -3  440.66   23.30
  -7  -1  -3  498.35   22.20
   7  -1   3  513.15   30.70
  -7   1  -3  456.45   22.30
  -7   1  -3  466.45   22.50
  -8  -1  -3 1084.29   48.40
  -8  -1  -3 1106.89   49.00
   8  -1   3 1064.79   53.79
  -8  -1  -3 1093.69   48.00
   8   1   3 1002.10   57.09
  -8   1  -3 1026.70   48.20
  -8   1  -3 1009.30   48.50
  -8   1  -3 1067.89   48.10
  -9  -1  -3  344.17   18.30
  -9  -1  -3  355.26   17.10
   9  -1   3  307.77   25.60
  -9  -1  -3  349.37   17.80
   9   1   3  266.97   26.80
  -9   1  -3  352.06   17.70
  -9   1  -3  351.46   18.10
  -9   1  -3  340.57   17.30
  10  -1   3   14.00   11.90
 -10  -1  -3   13.40    4.40
 -10  -1  -3   13.80    4.90
 -10  -1  -3   11.10    4.80
  10   1   3   22.60   18.90
 -10   1  -3   15.50    4.50
 -10   1  -3    9.30    5.00
 -10   1  -3   15.10    5.80
 -11  -1  -3  584.54   29.30
 -11  -1  -3  615.64   28.70
 -11  -1  -3  619.44   29.50
 -11   1  -3  578.04   28.80
 -11   1  -3  595.94   29.20
 -11   1  -3  602.74   29.50
  12  -1   3   71.79   16.70
 -12  -1  -3  114.89   10.80
 -12  -1  -3  113.29    9.50
 -12  -1  -3  109.29   10.00
 -12   1  -3  116.79   11.00
 -12   1  -3  117.29   10.80
 -13  -1  -3   95.89   10.00
 -13  -1  -3   89.99    9.30
  13  -1   3   65.99   18.50
 -13   1  -3   69.39    8.20
 -13   1  -3   78.29    9.00
  14  -1   3   34.90   19.40
 -14  -1  -3   23.50    6.20
 -14  -1  -3   19.40    7.10
 -14   1  -3   26.10    7.50
 -14   1  -3   32.50    8.10
 -15  -1  -3    5.50    5.90
 -15  -1  -3   10.50    7.90
  15  -1   3   37.90   43.00
 -15   1  -3    9.90    7.00
 -15   1  -3   17.90    8.10
 -16  -1  -3    4.70    5.80
 -16  -1  -3    4.40    7.10
  16  -1   3   18.50   50.69
 -16   1  -3   -0.70    6.80
 -16   1  -3    2.60    6.90
 -17  -1  -3   12.70    9.30
 -17  -1  -3    7.60    5.90
  17  -1   3    5.50   33.70
 -17   1  -3    1.60    7.30
 -17   1  -3    9.90    8.90
 -18  -1  -3   97.09   12.70
 -18  -1  -3  104.09   11.00
 -18   1  -3  122.19   12.40
 -19  -1  -3    3.30    8.30
 -19  -1  -3   -6.10    5.40
 -19   1  -3    2.10    7.70
 -19   1  -3    0.10    6.40
 -20  -1  -3    2.60    6.20
 -20   1  -3    0.40    5.90
 -20   1  -3    6.20    8.60
 -21  -1  -3    5.40    7.00
 -21   1  -3   -1.10    8.20
 -21   1  -3    1.30    5.50
 -22   1  -3   -1.50    6.20
 -22   1  -3   -0.10    5.40
 -23  -2   3    4.70    6.30
 -23   2   3   22.90    7.30
 -22  -2   3    0.00    5.70
 -22   2   3   -0.30    6.00
 -22   2   3   -3.00    7.20
  22   2  -3    9.90    6.80
 -21  -2   3    2.30    5.90
  21  -2  -3   36.80   43.60
 -21   2   3    8.50    7.00
 -21   2   3   -1.70    7.60
  20  -2  -3   23.10   37.70
 -20  -2   3   12.00    6.70
 -20   2   3   35.40    9.40
 -20   2   3   20.10    8.20
 -19  -2   3    6.80    6.10
  19  -2  -3   15.40   25.30
 -19   2   3   -4.20    6.50
 -19   2   3    2.20    6.80
  18  -2  -3   -4.50   25.40
 -18  -2   3    7.70    6.20
 -18   2   3    6.50    7.40
 -18   2   3    0.00    7.80
 -17  -2   3   36.70    7.10
  17  -2  -3   11.40   23.90
 -17   2   3   40.60    9.20
 -17   2   3   40.70    7.60
 -16  -2   3   17.90    6.20
  16  -2  -3   80.19   23.70
 -16   2   3   33.30    7.80
 -16   2   3   26.00    7.80
  15  -2  -3  -11.40   17.40
 -15  -2   3    6.60    5.80
 -15   2   3    1.60    5.80
 -15   2   3   -1.90    6.40
  14  -2  -3  305.17   31.10
 -14  -2   3  300.77   17.70
 -14   2   3  321.17   18.40
 -14   2   3  307.87   17.60
 -13  -2   3    2.50    4.60
  13  -2  -3    7.90   12.00
 -13   2   3   24.20    7.30
 -13   2   3   23.80    6.10
 -12  -2   3    8.10    4.80
  12  -2  -3    8.10   10.00
 -12   2   3    5.40    4.60
 -12   2   3    6.60    6.00
  11  -2  -3   20.00    4.90
  11  -2  -3   18.60   10.50
 -11  -2   3   24.60    6.60
 -11   2   3   28.60    5.40
 -11   2   3   24.80    6.20
 -10  -2   3    5.20    4.40
  10  -2  -3   -2.70    2.70
 -10  -2   3   12.20    5.90
  10  -2  -3   -6.60    7.10
 -10   2   3    0.30    3.50
 -10   2   3   10.80    5.20
   9  -2  -3   54.19    5.70
  -9  -2   3   85.49    8.50
   9  -2  -3   83.39   11.50
  -9  -2   3   58.59    5.80
  -9   2   3   84.69    7.70
  -9   2   3   65.49    6.20
   8  -2  -3   21.20    3.50
  -8  -2   3   20.80    5.60
  -8  -2   3   19.40    3.90
   8  -2  -3   14.00    7.30
  -8   2   3   18.70    5.20
  -8   2   3   23.90    4.10
  -7  -2   3   58.29    6.00
   7  -2  -3   65.09    6.00
  -7  -2   3   83.39    9.20
  -7   2   3   79.59    5.70
  -7   2   3   77.39    7.90
  -6  -2   3   45.60    6.00
   6  -2  -3   48.90    5.40
   6  -2  -3   46.40    7.50
  -6  -2   3   45.20    4.40
  -6   2   3   46.10    4.40
  -5  -2   3   29.50    3.70
  -5   2   3   38.30    3.60
   4  -2  -3  247.18   12.50
  -4  -2   3  253.37   13.60
   4  -2  -3  231.88   14.10
  -4   2   3  225.48   11.20
   3  -2  -3  314.87   15.60
  -3  -2   3  326.27   16.30
   3  -2  -3  287.77   16.10
  -2  -2   3 9695.93  422.46
   2  -2  -3 9562.04  422.36
   2  -2  -3 9439.46  422.26
   0  -2  -3 4426.26  199.98
   0  -2   3 4592.94  199.58
  -1  -2  -3 1640.64   73.19
   1  -2   3 1603.04   72.49
  -1   2  -3 1627.84   71.99
  -2  -2  -3 5165.18  230.38
  -2   2  -3 5225.98  229.28
  -3  -2  -3  270.87   14.70
  -3   2  -3  267.97   12.80
  -4  -2  -3  112.29    6.90
   4  -2   3  107.89   10.40
  -4  -2  -3   92.19    8.60
  -4  -2  -3   94.39    5.60
  -4   2  -3  104.19    6.10
  -5  -2  -3   27.50    3.10
  -5  -2  -3   21.80    5.10
   5  -2   3   18.20    6.50
  -5  -2  -3   27.60    4.60
  -5   2  -3   28.40    3.30
  -5   2  -3   18.40    3.60
  -6  -2  -3    8.30    4.70
   6  -2   3    8.20    6.00
  -6  -2  -3    5.70    2.80
  -6  -2  -3   17.60    4.70
  -6   2  -3    5.90    3.50
  -6   2  -3   13.70    3.20
  -7  -2  -3  101.09    6.80
  -7  -2  -3   81.39    9.50
   7  -2   3  121.29   12.60
  -7  -2  -3   96.49    8.40
  -7   2  -3  102.29    7.00
  -7   2  -3   95.59    7.40
  -8  -2  -3   27.10    4.20
  -8  -2  -3   32.10    6.40
   8  -2   3   25.20   10.20
  -8  -2  -3   28.70    5.30
  -8   2  -3   24.60    3.90
  -8   2  -3   31.90    5.00
  -9  -2  -3    2.30    5.40
   9  -2   3   -0.10    8.10
  -9  -2  -3    1.80    5.40
  -9  -2  -3    0.00    3.50
  -9   2  -3    0.40    4.30
  -9   2  -3    5.50    3.80
 -10  -2  -3   62.99    7.90
 -10  -2  -3   50.59    5.80
  10  -2   3   74.79   14.90
 -10  -2  -3   42.30    6.80
 -10   2  -3   61.19    5.90
 -10   2  -3   61.39    8.50
 -10   2  -3   61.99    7.00
  11  -2   3  196.88   22.70
 -11  -2  -3  218.18   12.50
 -11  -2  -3  204.28   14.70
 -11  -2  -3  213.78   14.00
 -11   2  -3  209.68   13.40
 -11   2  -3  179.68   14.60
 -11   2  -3  195.18   12.20
 -12  -2  -3   94.89    9.70
 -12  -2  -3   88.69    9.00
  12  -2   3   56.69   15.70
 -12  -2  -3   89.89    9.60
 -12   2  -3   92.29   10.20
 -12   2  -3   93.59    8.00
 -12   2  -3  111.09   10.30
 -13  -2  -3    5.90    6.50
  13  -2   3    7.50   16.20
 -13  -2  -3   -1.50    7.00
 -13  -2  -3    4.20    5.30
 -13   2  -3    8.90    6.80
 -13   2  -3    1.30    8.20
 -14  -2  -3    6.70    8.10
 -14  -2  -3    9.90    6.90
  14  -2   3  -21.50   17.80
 -14  -2  -3    6.30    5.70
 -14   2  -3    3.70    7.20
 -14   2  -3    7.50    8.20
 -15  -2  -3    5.60    6.00
  15  -2   3   -9.60   20.60
 -15  -2  -3    6.90    7.60
 -15   2  -3    9.60    8.20
 -15   2  -3    4.80    7.90
 -16  -2  -3   39.80    9.60
 -16  -2  -3   62.29    8.00
  16  -2   3   36.60   26.40
 -16   2  -3   81.99   10.60
 -16   2  -3   54.89    9.30
  17  -2   3   -1.40   28.50
 -17  -2  -3   -2.50    5.00
 -17   2  -3    2.50    7.30
 -17   2  -3   10.60    8.60
  18  -2   3  -27.50   33.10
 -18  -2  -3   -0.90    5.20
 -18   2  -3   10.90    8.20
 -18   2  -3   17.60    8.80
 -19  -2  -3    4.30    6.00
  19  -2   3 -107.99   44.30
 -19   2  -3   -2.80    6.60
 -19   2  -3   -3.70    7.90
 -20   2  -3   10.20    7.50
 -20   2  -3   -6.10    6.00
 -21   2  -3    3.80    5.80
 -21   2  -3    3.70    6.60
 -22   2  -3    2.40    5.60
 -22   2  -3    7.30    7.50
 -23   3   3    8.50    6.30
 -22   3   3    9.20    7.40
 -22   3   3   -4.70    6.50
  22   3  -3    5.50    6.50
 -21   3   3    3.80    7.60
 -21   3   3    0.20    7.50
  20  -3  -3   15.20   29.40
 -20   3   3   -9.80    6.70
 -20   3   3    2.30    6.80
  19  -3  -3   30.90   24.30
 -19  -3   3    7.50    6.20
 -19   3   3    5.30    6.90
 -19   3   3   10.80    8.30
 -18  -3   3   10.90    6.50
  18  -3  -3   10.30   22.90
 -18   3   3   13.60    8.80
 -18   3   3   13.00    7.00
 -17  -3   3    7.20    6.60
  17  -3  -3  -28.00   20.10
 -17   3   3    8.70    6.40
 -17   3   3    7.30    8.40
  16  -3  -3  -20.40   18.00
 -16  -3   3    1.00    6.50
 -16   3   3    2.20    6.20
 -16   3   3    0.70    8.10
 -15  -3   3    9.30    6.60
  15  -3  -3   25.90   16.60
 -15   3   3   12.30    6.60
 -15   3   3   13.40    8.10
  14  -3  -3  325.77   31.70
 -14  -3   3  351.76   20.20
 -14   3   3  346.57   19.20
 -14   3   3  356.36   20.90
  13  -3  -3   26.30   13.60
 -13  -3   3   40.10    9.00
 -13  -3   3   36.30    6.60
 -13   3   3   50.79    9.20
 -13   3   3   29.90    6.40
 -12  -3   3  100.89   10.00
 -12  -3   3  115.99   12.00
  12  -3  -3  100.59   17.80
 -12   3   3   98.29    9.00
 -12   3   3  118.79   10.90
 -11  -3   3   31.90    5.90
 -11  -3   3   27.50    7.60
  11  -3  -3   17.60   10.30
 -11   3   3   23.80    5.20
 -11   3   3   27.70    7.00
  10  -3  -3   14.50    9.40
 -10  -3   3    9.30    5.30
 -10  -3   3   12.60    6.50
 -10   3   3   13.40    4.00
 -10   3   3   19.50    6.70
   9  -3  -3  566.14   33.30
  -9  -3   3  578.34   29.90
  -9  -3   3  593.34   28.30
   9  -3  -3  559.34   27.40
  -9   3   3  600.94   27.50
  -9   3   3  614.94   28.90
  -8  -3   3   12.60    4.20
   8  -3  -3   13.50    7.60
  -8  -3   3   11.80    5.30
   8  -3  -3   12.80    3.50
  -8   3   3   21.20    3.50
  -7  -3   3    2.30    5.80
   7  -3  -3    4.90    3.30
  -7  -3   3    1.90    7.70
   7  -3  -3    9.30    6.70
  -7   3   3    2.20    2.80
   6  -3  -3   94.19    7.70
  -6  -3   3   93.29   10.30
  -6  -3   3   68.19    9.20
   6  -3  -3  107.49   11.50
  -6   3   3   97.69    6.20
   5  -3  -3  949.11   43.90
   5  -3  -3  928.91   42.30
  -5  -3   3  807.22   43.60
  -5  -3   3  917.81   43.20
  -5   3   3  963.40   41.20
  -4  -3   3  411.36   21.40
   4  -3  -3  431.46   20.60
   4  -3  -3  403.06   21.00
  -4  -3   3  380.06   21.50
  -3  -3   3   33.00    5.20
   3  -3  -3   39.80    5.30
   3  -3  -3   31.50    5.10
  -3  -3   3   28.80    5.20
  -2  -3   3  308.37   16.90
   2  -3  -3  325.37   16.70
  -2  -3   3  295.17   16.80
  -1  -3   3  253.47   15.20
  -1  -3   3  270.17   14.90
   1  -3  -3  272.87   14.90
   0  -3   3   63.59    7.80
   0  -3   3   83.89    8.10
   0  -3  -3   93.29    8.60
  -1  -3  -3  256.17   15.20
   1  -3   3  253.97   16.70
   1  -3   3  280.77   14.50
  -1   3  -3  269.27   12.50
  -2  -3  -3  326.37   16.60
   2  -3   3  299.67   14.90
   2  -3   3  263.67   18.60
   2  -3   3  286.37   16.30
  -2   3  -3  264.17   13.20
   3  -3   3   -2.70    4.70
   3  -3   3   -2.60    8.50
   3  -3   3    0.80    2.90
  -3  -3  -3    9.50    4.70
  -3   3  -3    4.30    2.40
   4  -3   3  183.18   13.30
   4  -3   3  149.88   16.50
  -4  -3  -3  176.18   12.60
  -4   3  -3  166.68    9.00
   5  -3   3   96.69   28.50
  -5  -3  -3  102.69   10.70
   5  -3   3  107.99   12.10
  -5   3  -3  107.79    6.70
   6  -3   3  196.28   17.00
  -6  -3  -3  203.68   14.30
  -6   3  -3  209.58   10.90
  -6   3  -3  210.88   11.50
  -7  -3  -3  126.89   12.60
   7  -3   3  136.29   14.90
  -7   3  -3  133.39    9.10
  -7   3  -3  151.58    8.40
   8  -3   3  226.08   19.80
  -8  -3  -3  241.48   16.30
  -8   3  -3  226.58   12.40
  -8   3  -3  229.58   13.00
  -9  -3  -3  227.28   12.60
  -9  -3  -3  236.88   16.30
   9  -3   3  240.08   21.80
  -9   3  -3  219.18   13.40
  -9   3  -3  238.98   12.70
 -10  -3  -3   67.29    9.60
 -10  -3  -3   59.49    6.30
  10  -3   3   42.90   12.30
 -10   3  -3   53.39    7.30
 -10   3  -3   82.19    6.80
  11  -3   3    0.20   12.10
 -11  -3  -3   17.90    4.90
 -11  -3  -3   13.50    7.60
 -11   3  -3    4.30    5.50
 -11   3  -3   15.80    5.00
 -11   3  -3    6.60    7.90
 -12  -3  -3   33.90    5.50
 -12  -3  -3   29.90    8.40
  12  -3   3   24.80   15.20
 -12   3  -3   47.40   10.30
 -12   3  -3   50.29    6.40
 -12   3  -3   30.30    7.00
  13  -3   3   -7.30   14.90
 -13  -3  -3   14.90    7.70
 -13   3  -3    9.10    9.20
 -13   3  -3   16.70    7.40
  14  -3   3  180.18   25.70
 -14  -3  -3  215.78   17.80
 -14   3  -3  244.38   18.60
 -14   3  -3  203.58   15.90
  15  -3   3   -9.10   19.20
 -15  -3  -3    2.70    8.10
 -15  -3  -3   12.80    5.20
 -15   3  -3   12.10    6.90
 -15   3  -3    5.70    8.20
  16  -3   3   23.90   22.20
 -16   3  -3   12.50    7.90
 -16   3  -3   19.40    9.50
  17  -3   3   -6.60   24.10
 -17   3  -3   -3.80    8.30
 -17   3  -3   -9.50    8.30
  18  -3   3   28.10   32.20
 -18   3  -3    2.50    7.20
 -18   3  -3   11.40    8.20
  19  -3   3  -95.79   51.79
 -19   3  -3   -1.30    6.30
 -19   3  -3   29.70    8.80
 -20   3  -3    7.00    6.40
 -20   3  -3   -7.40    7.00
 -21   3  -3    2.40    7.30
 -21   3  -3   -4.60    6.10
  22   4  -3   -8.10    6.50
 -22   4   3  -17.60    6.00
 -21   4   3  -13.20    9.10
 -21   4   3    4.00    6.70
 -20   4   3   -2.30    7.00
 -20   4   3   11.30    8.60
  19  -4  -3  -41.90   22.50
 -19   4   3    1.50    7.90
 -19   4   3   -4.70    7.20
  18  -4  -3   17.20   23.60
 -18   4   3   25.70    7.90
 -18   4   3   21.50    9.10
  17  -4  -3    5.00   19.70
 -17   4   3    4.50    6.40
 -17   4   3   -0.40    6.80
  16  -4  -3    5.90   19.40
 -16   4   3   57.39    8.40
 -16   4   3   62.59   10.60
  15  -4  -3   63.19   18.30
 -15   4   3   97.29    9.40
 -15   4   3   73.39   10.20
  14  -4  -3   55.59   18.20
 -14   4   3   89.99   11.70
 -14   4   3  104.09    9.80
 -13  -4   3   37.00    9.30
  13  -4  -3   15.00   14.80
 -13   4   3   43.90    6.70
 -13   4   3   31.00    9.20
 -12  -4   3    3.20    7.70
  12  -4  -3   -4.40   12.00
 -12   4   3    7.60    4.70
 -12   4   3   11.40    8.40
 -11  -4   3   16.50    7.90
  11  -4  -3   24.90   11.20
 -11   4   3   14.90    4.80
 -11   4   3   13.80    7.50
  10  -4  -3   -5.60    8.60
 -10  -4   3    5.40    7.60
 -10   4   3   12.20    7.50
 -10   4   3    9.80    4.40
  -9  -4   3    9.50    6.00
   9  -4  -3    9.20    8.40
  -9  -4   3  -14.60   10.60
   9  -4  -3   30.00   25.00
  -9   4   3   22.40    4.30
  -9   4   3   17.90    6.60
   8  -4  -3   44.80   16.70
  -8  -4   3   60.09    9.00
   8  -4  -3   68.99   11.10
   8  -4  -3   76.89    7.20
  -8  -4   3   46.00   10.70
  -8   4   3   68.49    6.00
  -7  -4   3   80.49   10.30
  -7  -4   3   93.89   10.20
   7  -4  -3  114.89   12.70
   7  -4  -3  114.19   15.00
   7  -4  -3   98.69    8.20
  -7   4   3   91.69    6.80
   6  -4  -3   50.89    6.10
  -6  -4   3   46.60    7.10
  -6  -4   3   52.49    8.00
   6  -4  -3   65.69   10.60
   6  -4  -3   71.79    8.70
  -6   4   3   66.39    5.40
  -5  -4   3   26.00    6.80
   5  -4  -3   18.50    6.20
   5  -4  -3   15.70    4.80
   5  -4  -3   15.40    4.70
  -5  -4   3   14.60    5.50
  -5   4   3   19.30    3.10
  -4  -4   3  201.18   14.60
  -4  -4   3  203.28   12.40
   4  -4  -3  219.88   13.10
  -4   4   3  200.88    9.70
  -3  -4   3  784.02   37.60
   3  -4  -3  791.72   37.30
  -3  -4   3  753.72   35.90
   2  -4  -3  298.07   17.10
  -2  -4   3  296.97   17.50
  -1  -4   3  916.21   42.80
   1  -4  -3  891.61   43.10
   0  -4   3    4.00    4.10
   0  -4   3    5.70    3.80
   0  -4  -3    3.60    5.10
   0  -4   3    8.70    4.70
   1  -4   3   77.59    7.30
   1  -4   3   58.99    7.00
  -1  -4  -3   57.99    7.20
   1  -4   3   59.79    7.20
  -1   4  -3   53.79    4.30
  -2  -4  -3    1.80    5.50
   2  -4   3    2.10    4.60
   2  -4   3   13.40    6.70
   2  -4   3    5.80    4.10
   3  -4   3   -0.20    5.00
   3  -4   3   -1.00    7.70
  -3  -4  -3   -1.50    5.20
   3  -4   3    6.30    3.70
  -3   4  -3   -0.20    2.30
  -3   4  -3   -0.90    2.10
   4  -4   3   87.29    7.10
  -4  -4  -3   98.09   10.10
   4  -4   3   91.99   13.40
   4  -4   3  104.79   11.70
  -4   4  -3   91.79    6.40
   5  -4   3    3.80   12.60
   5  -4   3    2.20    6.80
  -5  -4  -3    2.30    6.30
  -5   4  -3    8.40    2.90
   6  -4   3   23.80    8.50
   6  -4   3    3.00   17.00
  -6  -4  -3   16.60    7.30
  -6   4  -3   20.30    3.60
  -6   4  -3   22.50    5.10
  -7  -4  -3    8.50    6.60
   7  -4   3   15.30    9.10
  -7   4  -3   12.10    3.50
  -7   4  -3    4.50    4.70
   8  -4   3   14.60    9.60
  -8  -4  -3    5.00    7.90
  -8   4  -3    3.10    4.60
  -8   4  -3    4.80    3.80
   9  -4   3   32.80   11.80
  -9  -4  -3   37.80    8.40
  -9   4  -3   55.39    7.40
  -9   4  -3   45.90    5.40
  10  -4   3   24.30   13.20
 -10  -4  -3   13.50    8.10
 -10   4  -3   16.00    6.20
 -10   4  -3   10.70    4.80
  11  -4   3   12.10   12.80
 -11  -4  -3   28.60    9.20
 -11   4  -3   33.90    7.50
 -11   4  -3   30.80    5.80
 -12  -4  -3  190.98   18.90
  12  -4   3  220.48   24.50
 -12   4  -3  191.08   14.40
 -12   4  -3  187.78   18.00
 -13  -4  -3   25.30    9.80
  13  -4   3   19.50   16.80
 -13   4  -3   22.20    6.80
 -13   4  -3   25.60   11.30
 -14  -4  -3   41.00   11.40
  14  -4   3   18.00   18.30
 -14   4  -3   39.20    8.50
 -14   4  -3   52.79   12.20
 -15  -4  -3   12.10    9.90
  15  -4   3    2.70   19.80
 -15   4  -3    8.60   10.50
 -15   4  -3    4.50    6.90
  16  -4   3    6.20   20.10
 -16   4  -3    3.20    7.70
 -16   4  -3    2.40    7.30
  17  -4   3   25.70   24.40
 -17   4  -3   24.50    7.70
 -17   4  -3   15.90    8.80
  18  -4   3  -11.10   34.10
 -18   4  -3   20.30    7.90
 -18   4  -3   33.20    9.10
 -19   4  -3   -1.10    7.40
 -19   4  -3    6.20    7.90
 -20   4  -3    3.10    7.20
 -20   4  -3    5.50    6.30
 -20   5   3   -3.30    6.80
 -19   5   3    1.20    7.60
  18  -5  -3  -45.60   21.30
 -18   5   3    9.70    8.70
 -18   5   3    5.90    8.10
  17  -5  -3   26.00   19.90
 -17   5   3   12.30    7.70
 -17   5   3   11.20    8.20
  16  -5  -3  -34.00   17.80
 -16   5   3   -6.20    7.30
 -16   5   3    5.80    7.10
  15  -5  -3   20.80   17.40
 -15   5   3   63.59    8.70
 -15   5   3   74.89   11.20
  14  -5  -3   59.39   18.10
 -14   5   3   89.19   11.20
 -14   5   3   87.49    8.90
  13  -5  -3    3.90   13.80
 -13  -5   3   -0.40   10.30
 -13   5   3    6.40    9.10
 -13   5   3    5.20    5.50
  12  -5  -3   17.00   13.20
 -12  -5   3    7.30    9.70
 -12   5   3   15.30    5.30
 -12   5   3   29.20    9.70
  11  -5  -3  -11.10   10.90
 -11  -5   3    1.20    9.30
 -11   5   3   -6.10    7.30
 -11   5   3   -3.30    4.30
  10  -5  -3  128.59   15.30
 -10   5   3  130.29   13.40
 -10   5   3  116.59    9.30
   9  -5  -3   87.39   17.70
  -9  -5   3  116.09   13.10
   9  -5  -3  121.29   13.90
  -9   5   3  118.39    8.80
  -9   5   3  119.69   11.60
   8  -5  -3  171.68   14.60
   8  -5  -3  165.38   17.80
  -8  -5   3  159.08   16.50
  -8   5   3  167.58   10.30
  -7  -5   3   37.60    8.30
  -7   5   3   59.89    6.20
  -6  -5   3   89.49   11.50
   6  -5  -3   74.39    8.20
  -6   5   3   79.29    6.60
   5  -5  -3   32.30    6.60
  -5  -5   3   43.40    9.20
  -5   5   3   43.40    4.60
  -4  -5   3  120.59   12.10
   4  -5  -3  122.09   11.70
   3  -5  -3   45.80    7.70
  -3  -5   3   20.70    6.70
   2  -5  -3    6.90    6.40
  -2  -5   3   -1.20    5.80
   1  -5  -3   81.09    9.40
  -1  -5   3   69.29    8.50
   0  -5   3   29.30    7.00
   0  -5  -3   45.10    8.30
   0   5  -3   46.40    4.10
   1  -5   3    1.90    5.50
  -1  -5  -3    8.70    7.20
  -1   5  -3    4.60    2.40
  -2  -5  -3   94.79   10.60
   2  -5   3  114.09   10.60
  -2   5  -3  113.09    7.50
  -2   5  -3  114.09    6.60
   3  -5   3   74.89    7.60
  -3  -5  -3   60.79    8.70
  -3   5  -3   86.99    6.40
   4  -5   3  100.29   10.90
   4  -5   3  103.29   11.40
  -4  -5  -3   97.39   11.40
  -4   5  -3  114.19    7.40
   5  -5   3  153.58   18.50
  -5  -5  -3  164.88   16.10
   5  -5   3  137.19   14.10
  -5   5  -3  154.68    9.30
   6  -5   3   41.70    9.80
  -6  -5  -3   43.00    8.90
   6  -5   3    9.80   13.30
  -6   5  -3   51.89    5.20
  -6   5  -3   44.20    6.50
   7  -5   3   -1.60   17.00
   7  -5   3    4.50    8.70
  -7  -5  -3   -0.60    8.30
  -7   5  -3   -1.00    4.50
  -7   5  -3   -6.90    3.50
   8  -5   3   28.80   10.90
  -8  -5  -3   38.10   11.20
  -8   5  -3   23.90    6.00
  -8   5  -3   37.50    5.30
   9  -5   3   -7.00   10.50
  -9  -5  -3    2.10    9.20
  -9   5  -3    8.20    4.60
  -9   5  -3    1.70    6.00
  10  -5   3   15.20   12.30
 -10  -5  -3    8.20    9.90
 -10   5  -3   12.80    6.60
  11  -5   3   65.99   16.80
 -11  -5  -3   86.79   14.00
 -11   5  -3  103.69   10.50
  12  -5   3   -6.70   14.30
 -12  -5  -3    8.10   10.20
 -12   5  -3    1.50    6.40
 -12   5  -3   12.40   10.70
  13  -5   3   -0.60   16.40
 -13  -5  -3    4.50   10.10
 -13   5  -3    2.00    5.80
 -13   5  -3    9.90   11.30
 -14  -5  -3   21.10   11.10
  14  -5   3   13.80   17.30
 -14   5  -3   27.60   12.30
 -14   5  -3   24.20    7.30
 -15  -5  -3    9.10   10.40
  15  -5   3  -10.50   18.60
 -15   5  -3   11.50    7.60
 -15   5  -3   13.00   10.80
  16  -5   3   14.20   20.80
 -16   5  -3    1.00    8.40
 -16   5  -3    8.00    6.90
 -17   5  -3   -4.40    6.60
 -17   5  -3   -1.70    7.10
 -18   5  -3   24.70    7.60
 -18   5  -3   24.90    9.00
 -19   5  -3    7.20    7.00
 -19   5  -3    8.70    7.50
 -18   6   3    2.40    8.00
 -17   6   3   -2.20    7.60
 -16   6   3    5.80    7.40
 -15   6   3    4.60    8.60
 -14   6   3   -6.00    7.00
 -13   6   3   20.80   10.10
 -13   6   3   44.30    7.50
 -12  -6   3  107.39   15.50
 -12   6   3  105.69   10.20
 -12   6   3  129.09   13.90
 -11  -6   3    8.60   11.10
 -11   6   3    0.90    8.20
 -11   6   3    3.60    4.90
 -10  -6   3    2.20   10.20
 -10   6   3   17.20    8.20
 -10   6   3   20.60    5.50
  -9  -6   3   17.60   10.60
  -9   6   3   33.10    5.70
  -9   6   3   24.80    9.00
  -8  -6   3   16.10   10.50
  -8   6   3   22.70    9.00
  -8   6   3   15.30    4.70
  -7  -6   3   22.20    8.80
  -7   6   3   36.70    5.10
  -6  -6   3   54.09   10.50
   5  -6  -3  125.79   12.40
  -5  -6   3  110.79   12.70
  -5   6   3  133.19    8.70
   4  -6  -3   53.49    9.50
  -4  -6   3   67.59   11.50
  -4   6   3   58.69    5.90
  -3  -6   3   14.20    8.40
   3  -6  -3   21.70    8.20
   2  -6  -3   -1.80    7.40
  -2  -6   3   -8.40    7.80
   2   6  -3    1.30    3.30
   1  -6  -3   18.40    8.50
  -1  -6   3    2.40    7.50
   1   6  -3    9.60    3.30
   0  -6  -3   49.20   10.60
   0  -6   3   20.20    7.90
   0   6  -3   39.30    4.20
   1  -6   3  103.49   10.70
  -1  -6  -3  130.89   13.30
  -1   6  -3   89.39    7.60
   2  -6   3    7.10    6.20
  -2  -6  -3   18.90    9.90
  -2   6  -3    4.90    3.70
  -3  -6  -3   28.20   10.80
  -3   6  -3   24.60    4.50
  -4  -6  -3   46.00   11.40
  -4   6  -3   38.00    4.90
  -5  -6  -3   -2.20    9.10
  -5   6  -3    1.40    5.10
  -5   6  -3   -5.10    3.70
  -6  -6  -3   21.80   10.80
  -6   6  -3   30.60    6.90
  -7  -6  -3   -2.30   10.50
  -7   6  -3   -4.60    5.30
  -8  -6  -3   18.50   10.10
  -8   6  -3   23.10    6.20
  -9  -6  -3   -7.40   10.30
  -9   6  -3    7.30    5.40
  10  -6   3   21.90   13.00
  10  -6   3   50.99   23.10
 -10  -6  -3   32.80   12.80
 -10   6  -3   34.60    7.00
 -11  -6  -3    6.00   11.30
  11  -6   3   21.50   14.60
 -11   6  -3   13.10   11.70
 -11   6  -3   23.90    7.10
  12  -6   3    5.30   15.40
 -12  -6  -3   15.30   11.50
 -12   6  -3    4.20    6.60
 -12   6  -3   11.50   10.80
  13  -6   3   26.40   17.50
 -13  -6  -3    8.50   11.10
 -13   6  -3    4.30    9.90
 -13   6  -3   14.90    6.90
 -14  -6  -3   10.20   10.60
  14  -6   3  -14.80   18.90
 -14   6  -3   -0.70   11.00
 -14   6  -3   -1.00    6.30
 -15  -6  -3    3.90   10.50
 -15   6  -3    1.80    8.20
 -15   6  -3    2.30    6.60
 -16   6  -3   -1.70    7.20
 -16   6  -3  -10.60    8.00
 -17   6  -3    9.90    8.40
 -17   6  -3    0.40    7.60
 -16   7   3   15.70    7.40
  16   7  -3    6.30    6.30
  15   7  -3   21.90    6.40
 -15   7   3   43.80    9.40
 -14   7   3   -3.70    7.30
 -13   7   3   12.40    7.90
 -12   7   3   17.70    9.20
 -11   7   3    4.30    8.90
 -10  -7   3    6.60   11.60
 -10   7   3   -1.80    7.90
  -9  -7   3    2.40   11.70
  -9   7   3   19.80    8.50
  -8  -7   3   23.30   11.70
  -8   7   3   40.70    8.80
  -7  -7   3   21.20   12.20
  -7   7   3   10.90    7.90
  -6  -7   3    3.70   11.20
  -5  -7   3   13.30   10.40
   5  -7  -3    5.60    5.80
   5   7  -3    4.90    4.80
  -4  -7   3    9.60   10.50
   4  -7  -3   -1.60    6.80
   4   7  -3    0.30    4.20
  -3  -7   3   -4.90    9.80
   3  -7  -3   10.00    8.70
   3   7  -3    9.80    4.20
  -2  -7   3   -4.60    9.30
   2  -7  -3   -3.30    8.50
   2   7  -3    2.50    3.50
  -2   7   3    1.20    4.60
   1  -7  -3    8.70    9.20
  -1  -7   3    2.30    8.60
   0  -7   3    8.20    8.30
   0  -7  -3  -10.60    8.60
   0   7  -3    8.20    4.50
   1  -7   3   -9.70    5.70
  -1  -7  -3   11.20   10.40
  -1   7  -3    8.00    4.40
  -2  -7  -3   -3.10    9.30
  -2   7  -3    0.30    4.40
  -3  -7  -3   25.50   10.80
  -3   7  -3   35.90    5.60
  -4  -7  -3   14.50   10.80
  -4   7  -3   19.40    5.90
  -5  -7  -3   -8.30   10.80
  -5   7  -3    1.80    5.20
  -6  -7  -3    5.30   12.30
  -6   7  -3    2.90    5.20
  -7  -7  -3   24.50   12.50
  -7   7  -3   16.90    5.70
  -8  -7  -3    7.40   12.40
  -8   7  -3   -1.30    4.90
  -9  -7  -3   59.19   13.40
  -9   7  -3   55.29    7.80
 -10  -7  -3   13.80   12.50
 -10   7  -3    5.80   10.20
 -10   7  -3   13.90    6.20
 -11  -7  -3   24.50   13.20
 -11   7  -3   26.60    6.90
 -11   7  -3   52.09   11.80
 -12  -7  -3   33.90   13.70
 -12   7  -3   24.80    6.90
 -12   7  -3   24.10   10.50
 -13  -7  -3   80.99   13.40
 -13   7  -3   90.29   13.10
 -13   7  -3   67.99    9.30
 -14   7  -3   -2.00    6.80
 -14   7  -3    4.40    8.40
  13   8  -3    8.50    6.50
 -13   8   3   31.40    9.30
 -12   8   3   -2.00    7.70
  12   8  -3   -2.10    5.30
 -11   8   3   -5.50    8.00
  11   8  -3    4.40    5.70
 -10   8   3   -8.70    7.30
  10   8  -3    4.00    5.70
  -9   8   3   -2.60    8.10
   9   8  -3   11.60    5.70
   8   8  -3   -3.70    5.20
  -8   8   3    7.60    8.10
   7   8  -3   26.50    6.10
  -7   8   3   26.20    8.60
   6   8  -3   25.10    5.90
  -6   8   3   44.70    8.10
  -5  -8   3   18.90   11.00
  -5   8   3    2.60    7.40
  -4   8   3   18.60   11.90
   3  -8  -3  -15.20    6.30
   3   8  -3   -4.40    4.90
   2  -8  -3    3.60    8.90
   2   8  -3   -0.70    5.20
   1  -8  -3    1.00    9.10
   1   8  -3   -3.50    5.20
   0  -8  -3    5.00    9.80
  -1  -8  -3   45.40   12.20
  -2  -8  -3    7.10   10.70
  -2   8  -3    1.00    5.20
  -3  -8  -3   15.40   11.10
  -3   8  -3    1.40    5.70
  -4  -8  -3    7.30   10.50
  -4   8  -3    9.10    5.70
  -5  -8  -3    5.10   11.30
  -5   8  -3    6.40    5.40
  -6  -8  -3   24.00   12.00
  -6   8  -3    4.80    6.50
  -7  -8  -3   -4.10   11.60
  -7   8  -3   -7.20    5.90
  -8  -8  -3  -10.80   11.20
  -8   8  -3    4.90    6.70
  -8   8  -3  -14.70    9.10
  -9  -8  -3   -0.90   12.10
  -9   8  -3   14.70    9.00
 -10  -8  -3    1.20    9.60
 -10   8  -3    3.10    8.90
 -11  -8  -3   19.30   12.90
 -11   8  -3   16.90    9.60
   0  -9  -3   -1.20    9.60
  -1  -9  -3   10.50    9.80
  -2  -9  -3    3.70    9.50
  -3  -9  -3   13.10   10.30
  -4  -9  -3   -9.20    9.80
  -4   9  -3   -3.50    8.10
  -5  -9  -3   -6.00   10.60
  -5   9  -3   -7.20    7.60
  -6  -9  -3    8.30   10.20
  -6   9  -3   29.60   10.80
 -24   0   4    2.70    5.70
 -23   0   4    6.20    5.70
 -22   0   4    6.80    6.30
 -21   0   4   11.60    6.30
 -20   0   4   -1.50    5.50
 -19   0   4   32.10    7.70
 -19   0   4   18.90    6.50
  19   0  -4    6.50    4.70
 -18   0   4    4.80    6.60
  18   0  -4    5.10    4.10
 -18   0   4    9.30    8.10
 -17   0   4   47.40    8.10
  17   0  -4   16.40   32.10
 -17   0   4   43.70    7.90
 -16   0   4  122.09   12.00
  16   0  -4   65.59   28.00
 -16   0   4   92.59    9.90
  15   0  -4  -25.20   22.80
 -15   0   4   -2.70    5.60
 -15   0   4   -4.70    6.20
 -14   0   4   36.20    6.20
  14   0  -4   60.09   20.90
 -14   0   4   36.60    7.00
 -13   0   4  120.99   10.20
  13   0  -4  121.59   19.50
 -13   0   4  121.29   10.40
 -12   0   4   37.70    6.30
 -12   0   4   24.50    5.80
  12   0  -4   12.50   20.60
 -11   0   4  302.97   15.70
 -11   0   4  286.57   15.70
  11   0  -4  276.87   27.10
 -10   0   4  555.34   25.70
 -10   0   4  532.55   25.70
  10   0  -4  511.85   33.90
  -9   0   4  116.39    8.80
  -9   0   4  132.19    8.70
  -8   0   4 1206.88   54.79
   8   0  -4 1378.06   62.99
  -8   0   4 1107.29   54.69
  -7   0   4  562.54   26.50
  -7   0   4  580.74   26.40
  -6   0   4  261.07   13.10
   6   0  -4  237.68   17.50
  -6   0   4  285.87   13.20
   5   0  -4  356.86   21.30
  -5   0   4  374.76   17.30
  -5   0   4  370.46   17.30
   4   0  -4 2716.83  118.69
   4   0  -4 2757.22  115.89
  -4   0   4 2351.56  116.29
  -4   0   4 2667.13  116.09
   3   0  -4  708.43   32.60
  -3   0   4  630.74   30.10
   0   0  -4  263.27   16.10
  -1   0  -4 5921.01  254.77
  -1   0  -4 5654.73  254.87
  -1   0  -4 5756.02  257.77
  -2   0  -4   20.50    2.40
  -2   0  -4   25.80    2.70
  -2   0  -4   19.60    7.80
  -2   0  -4   19.20    2.70
  -3   0  -4  349.87   24.10
  -3   0  -4  391.96   18.60
  -3   0  -4  448.96   18.80
  -4   0  -4 2160.38   93.39
  -4   0  -4 2103.49   93.29
   4   0   4 2037.60   96.29
   5   0   4   62.79    9.60
  -5   0  -4   48.90    5.30
  -5   0  -4   71.69    5.40
  -5   0  -4   56.99    5.40
  -6   0  -4   69.39    6.30
  -6   0  -4   63.09    5.90
  -6   0  -4   55.29    5.80
  -6   0  -4   65.49    5.80
   6   0   4   76.89   15.10
  -7   0  -4   51.59    5.40
  -7   0  -4   64.19    6.30
  -7   0  -4   53.19    5.50
   7   0   4   82.29   16.90
  -8   0  -4  509.65   25.40
  -8   0  -4  536.15   25.30
   8   0   4  558.74   34.70
  -8   0  -4  517.65   25.10
  -8   0  -4  557.84   25.60
  -9   0  -4  189.48   12.00
   9   0   4  258.47   31.20
  -9   0  -4  217.38   11.20
  -9   0  -4  196.88   11.90
  -9   0  -4  206.78   12.30
  10   0   4   33.90   15.80
 -10   0  -4   11.20    5.50
 -10   0  -4    2.50    4.60
 -10   0  -4    3.40    4.40
  11   0   4  197.38   24.30
 -11   0  -4  278.07   15.80
 -11   0  -4  276.77   14.90
 -12   0  -4  116.99   10.30
 -12   0  -4  113.69   11.20
  12   0   4  130.49   34.40
 -13   0  -4  178.58   12.70
  13   0   4  186.68   33.70
 -13   0  -4  178.78   13.70
 -14   0  -4   27.40    6.90
 -14   0  -4   18.90    7.00
 -15   0  -4    1.70    5.90
 -15   0  -4   10.10    6.60
 -16   0  -4   25.40    7.20
 -16   0  -4   10.70    7.30
 -17   0  -4   10.30    8.80
 -17   0  -4    7.30    6.50
 -18   0  -4    4.80    6.10
 -18   0  -4    3.60    8.00
 -19   0  -4    6.30    5.70
 -19   0  -4   -0.90    7.70
 -20   0  -4    4.80    5.70
 -20   0  -4    8.00    7.90
 -21   0  -4   -3.50    5.80
 -21   0  -4   -3.60    7.80
 -24  -1   4    8.10    5.50
 -24   1   4    3.20    6.10
 -23  -1   4   10.20    5.70
 -23   1   4   -1.80    6.00
 -22  -1   4   -1.90    5.00
 -22   1   4    3.60    6.40
 -21  -1   4   10.40    5.70
  21   1  -4    0.00    5.40
 -21   1   4    6.80    6.20
 -20  -1   4   -4.30    5.10
  20  -1  -4   37.00   47.70
 -20   1   4   -3.80    6.70
  20   1  -4    1.70    5.80
 -20   1   4   -7.60    7.00
 -19  -1   4   -2.90    6.10
  19  -1  -4   -9.20   32.80
 -19   1   4    1.30    7.10
 -19   1   4    4.10    7.50
 -18  -1   4    1.50    5.80
  18  -1  -4  -20.10   53.29
 -18   1   4    2.90    7.20
 -18   1   4    3.80    7.40
 -17  -1   4   11.10    6.40
  17  -1  -4    4.30   43.70
 -17   1   4    4.80    7.00
 -16  -1   4   25.70    8.30
  16  -1  -4    4.20   21.10
  16  -1  -4    4.20    3.80
 -16  -1   4   13.70    5.90
 -16   1   4   25.10    6.50
 -16   1   4   16.50    6.80
  15  -1  -4   13.40   18.40
 -15  -1   4   16.30    5.50
 -15  -1   4   19.90    6.80
 -15   1   4   27.00    7.20
 -15   1   4   26.30    7.10
 -14  -1   4  103.19    9.90
 -14  -1   4  111.69   11.20
  14  -1  -4   96.09   18.00
 -14   1   4   90.79    9.70
 -14   1   4  100.09    9.60
  13  -1  -4    5.90   12.90
 -13  -1   4    6.60    6.00
  13  -1  -4   12.00    3.20
 -13  -1   4    6.60    5.30
 -13   1   4    8.40    5.70
 -13   1   4    9.00    5.30
  13   1  -4  -23.70   31.40
 -12  -1   4    9.50    5.20
  12  -1  -4    8.80   11.50
 -12  -1   4    6.80    5.20
  12   1  -4   31.20   29.60
 -12   1   4   10.50    5.40
 -12   1   4   11.10    4.60
 -11  -1   4  178.58   11.80
  11  -1  -4  171.08   20.80
 -11  -1   4  175.78   11.30
 -11   1   4  183.48   11.00
 -11   1   4  190.48   12.00
  11   1  -4  163.38   23.90
 -10  -1   4 1470.45   63.99
 -10  -1   4 1365.76   64.09
 -10   1   4 1427.06   63.99
  10   1  -4 1393.16   73.49
 -10   1   4 1405.26   63.69
   9  -1  -4   74.79   11.80
  -9  -1   4   92.49    8.10
  -9  -1   4   61.49    7.00
  -9   1   4   79.59    7.40
  -9   1   4   66.49    6.60
   9   1  -4  135.99   22.70
   8  -1  -4   18.80    2.60
  -8  -1   4   18.00    4.20
   8  -1  -4   23.80    7.70
  -8  -1   4   16.30    4.50
  -8   1   4   23.30    3.80
   8   1  -4   -7.90   10.40
   7  -1  -4  447.16   27.40
   7  -1  -4  355.46   17.60
  -7  -1   4  388.06   18.70
  -7  -1   4  368.16   18.40
  -7   1   4  378.26   18.10
  -7   1   4  406.56   18.60
  -6  -1   4 1606.24   68.49
   6  -1  -4 1508.75   71.59
  -6  -1   4 1510.65   68.99
  -6   1   4 1569.14   68.49
  -6   1   4 1463.15   68.09
   5  -1  -4  906.91   42.00
  -5  -1   4  867.11   39.10
  -5   1   4  827.22   38.70
  -5   1   4  864.91   39.00
  -4  -1   4  200.58   10.50
   4  -1  -4  191.58   13.40
  -4  -1   4  215.88   11.70
  -4   1   4  225.48   10.50
  -3  -1   4  407.56   17.80
   3  -1  -4  392.56   19.90
  -3   1   4  347.27   17.70
   2  -1  -4 1679.23   75.29
   2   1  -4 1639.54   73.49
   1  -1  -4  161.68    8.30
   1  -1  -4  155.18   10.70
   1  -1  -4  163.08    9.10
   1   1  -4  150.58    7.80
   0  -1  -4 1604.84   73.89
   0  -1  -4 1711.63   72.39
   0  -1  -4 1609.24   71.89
   0   1  -4 1550.24   71.69
  -1  -1  -4   25.30    5.00
  -1  -1  -4   12.80    2.20
  -1  -1  -4    8.10    4.60
  -1   1  -4   16.00    2.20
  -1   1  -4   11.80    2.00
  -2  -1  -4  193.98   14.10
  -2  -1  -4  197.38    9.80
  -2  -1  -4  180.08    9.30
  -2  -1  -4  200.88   10.70
  -2   1  -4  179.38    9.40
  -2   1  -4  202.08    9.50
  -3  -1  -4  475.25   22.90
  -3  -1  -4  477.15   22.20
  -3  -1  -4  479.15   22.00
  -3   1  -4  471.35   21.90
  -3   1  -4  479.05   21.90
  -3   1  -4  487.45   22.00
  -4  -1  -4  663.13   30.20
  -4  -1  -4  650.53   30.80
  -4  -1  -4  653.33   30.00
  -4   1  -4  672.23   30.00
  -4   1  -4  654.43   30.00
  -5  -1  -4  669.53   32.30
  -5  -1  -4  698.93   31.70
  -5  -1  -4  685.63   31.20
   5  -1   4  677.53   35.40
  -5   1  -4  727.63   31.60
  -5   1  -4  680.93   31.60
  -6  -1  -4   50.09    5.70
  -6  -1  -4   59.79    5.70
  -6  -1  -4   43.20    4.80
   6  -1   4   57.59   10.40
  -6  -1  -4   50.49    5.80
  -6   1  -4   45.50    4.60
  -6   1  -4   59.49    5.70
  -7  -1  -4   22.40    4.70
   7  -1   4   17.40    9.60
  -7  -1  -4   21.00    4.40
  -7  -1  -4   13.10    3.50
  -7  -1  -4   24.60    4.90
  -7   1  -4   12.00    4.40
  -7   1  -4   16.40    3.80
  -8  -1  -4   49.99    5.00
  -8  -1  -4   54.09    6.10
  -8  -1  -4   59.19    6.40
   8  -1   4   66.69   14.20
  -8   1  -4   52.59    5.30
  -8   1  -4   65.69    6.80
   8   1   4   49.30   17.40
  -9  -1  -4  247.08   12.50
  -9  -1  -4  224.58   13.80
   9  -1   4  214.18   22.00
  -9  -1  -4  213.48   13.40
   9   1   4  244.48   25.40
  -9   1  -4  229.78   13.80
  -9   1  -4  236.18   13.30
  -9   1  -4  226.68   12.80
 -10  -1  -4  505.95   25.00
 -10  -1  -4  509.05   23.90
 -10  -1  -4  503.25   24.80
 -10   1  -4  477.55   24.70
 -10   1  -4  479.85   24.30
 -10   1  -4  499.05   24.50
 -11  -1  -4    5.00    4.50
  11  -1   4    5.40   15.00
 -11  -1  -4    8.50    5.10
 -11  -1  -4   10.30    5.00
 -11   1  -4    0.90    4.60
 -11   1  -4    3.30    6.20
 -11   1  -4    4.10    5.50
 -12  -1  -4   -4.10    4.70
 -12  -1  -4    5.70    5.10
 -12  -1  -4    4.50    5.80
  12  -1   4    9.70   14.80
 -12   1  -4    0.00    5.00
 -12   1  -4   -3.60    6.20
 -12   1  -4    7.40    6.50
 -13  -1  -4    0.10    6.80
 -13  -1  -4    2.70    5.30
  13  -1   4   28.70   19.60
 -13   1  -4    8.30    7.60
 -13   1  -4   -4.30    6.50
 -14  -1  -4    3.10    6.40
  14  -1   4  -23.80   25.80
 -14  -1  -4    5.60    5.50
 -14   1  -4   14.90    7.40
 -14   1  -4   -1.80    6.90
 -15  -1  -4   64.79    8.00
 -15  -1  -4   62.29    9.90
  15  -1   4  111.89   33.80
 -15   1  -4   68.59    9.70
 -15   1  -4   59.29    8.70
 -16  -1  -4    0.30    5.70
 -16  -1  -4   -2.10    8.00
  16  -1   4  -18.10   47.40
 -16   1  -4    8.80    8.60
 -16   1  -4   -9.10    6.30
 -17  -1  -4    8.00    6.00
 -17  -1  -4   -0.10    7.50
  17  -1   4    7.80   42.80
 -17   1  -4   11.10    6.80
 -17   1  -4    1.60    6.80
 -18  -1  -4   -4.60    5.40
 -18  -1  -4    2.30    7.10
 -18   1  -4    3.80    6.40
 -18   1  -4   -2.30    7.60
 -19  -1  -4    5.20    7.40
 -19  -1  -4    8.80    6.00
 -19   1  -4   22.80    9.80
 -19   1  -4    8.40    6.30
 -20  -1  -4   -1.00    6.40
 -20   1  -4   -1.30    5.60
 -20   1  -4   13.10    9.20
 -21   1  -4    3.40    5.70
 -21   1  -4  -10.90    7.80
 -22   1  -4   -3.20    5.70
 -22   1  -4   13.30    6.40
 -23  -2   4    3.90    5.40
 -23   2   4    3.30    7.10
 -22  -2   4    6.70    5.80
 -22   2   4    4.10    7.30
  22   2  -4   -8.20    6.20
  21  -2  -4  -62.39   63.09
 -21  -2   4   10.30    6.40
 -21   2   4    1.10    6.50
  21   2  -4    6.10    6.50
 -21   2   4    7.00    6.80
  20  -2  -4   25.30   33.60
 -20  -2   4   -4.20    5.90
 -20   2   4   -0.80    7.30
 -20   2   4  -10.80    7.10
  19  -2  -4   -7.60   26.60
 -19  -2   4    2.50    5.70
 -19   2   4   -5.50    6.80
 -19   2   4   -4.20    6.50
 -18  -2   4    4.60    5.40
  18  -2  -4  -19.00   47.00
 -18   2   4    6.90    7.80
 -18   2   4    6.70    7.70
  17  -2  -4    1.00   17.50
 -17  -2   4    9.50    5.90
 -17   2   4    2.20    6.10
 -17   2   4    9.60    8.20
  16  -2  -4   25.50   19.50
 -16  -2   4   13.30    6.30
 -16   2   4   17.60    8.40
 -16   2   4    4.20    5.60
 -15  -2   4   51.49    8.00
  15  -2  -4   21.50   18.30
 -15   2   4   50.19    9.10
 -15   2   4   41.00    7.00
 -14  -2   4   28.00    6.60
  14  -2  -4    3.30   13.10
 -14   2   4   45.70    8.70
 -14   2   4   43.40    6.90
 -13  -2   4    5.80    4.90
  13  -2  -4    5.60   11.20
 -13   2   4    3.10    6.50
 -13   2   4    8.90    5.30
 -12  -2   4   20.30    5.00
  12  -2  -4   25.10   11.40
 -12   2   4   47.30    7.30
  11  -2  -4   37.30   10.70
  11  -2  -4   29.30    4.30
 -11  -2   4   41.90    6.00
 -11   2   4   44.20    6.50
 -11   2   4   45.40    5.30
  10  -2  -4   27.70    9.90
 -10  -2   4   33.60    5.10
 -10  -2   4   41.70    6.60
  10  -2  -4   24.90    4.20
 -10   2   4   46.70    6.20
  -9  -2   4   33.70    6.50
  -9  -2   4   31.30    4.90
   9  -2  -4   27.90    4.10
   9  -2  -4   43.10    9.30
  -9   2   4   31.20    5.50
  -9   2   4   29.30    4.10
  -8  -2   4   46.30    7.00
   8  -2  -4   43.00    4.80
   8  -2  -4   62.19   10.30
  -8   2   4   51.19    5.90
  -8   2   4   53.09    4.80
   7  -2  -4  269.67   19.20
  -7  -2   4  311.07   15.10
  -7  -2   4  289.37   16.90
   7  -2  -4  279.87   15.20
  -7   2   4  334.37   15.50
  -7   2   4  284.87   14.30
   6  -2  -4  987.60   47.70
   6  -2  -4  960.00   44.80
  -6  -2   4  914.21   45.50
  -6  -2   4 1013.20   44.70
  -6   2   4  994.50   44.10
  -6   2   4 1023.70   44.70
   5  -2  -4  152.58    9.50
   5  -2  -4  152.98   12.10
  -5  -2   4  151.88   10.60
  -5  -2   4  164.38    9.00
  -5   2   4  156.68    7.90
  -4  -2   4 2158.58   94.29
   4  -2  -4 2086.39   93.89
   4  -2  -4 2061.69   95.19
   3  -2  -4 1222.68   56.09
   3  -2  -4 1238.58   56.89
  -3  -2   4 1263.47   56.39
   2  -2  -4 9342.57  407.76
  -2  -2   4 9194.78  407.26
   2  -2  -4 9132.69  407.36
   1  -2  -4 4963.60  217.78
  -1  -2   4 4972.30  217.48
   1  -2  -4 4802.52  217.98
   0  -2  -4 3865.51  178.08
   0  -2  -4 4085.69  177.88
   0  -2   4 4119.59  177.38
   0   2  -4 3947.00  176.78
  -1  -2  -4 2436.56  103.69
   1  -2   4 2191.98  102.79
  -1   2  -4 2319.67  102.39
  -2  -2  -4   11.10    4.00
  -2   2  -4   22.00    2.60
  -3  -2  -4   81.39    5.60
  -3  -2  -4   81.19    8.20
  -3   2  -4   77.09    4.80
  -3   2  -4   80.99    5.50
  -4  -2  -4   79.09    7.40
   4  -2   4   78.29    9.30
  -4  -2  -4   74.69    6.00
  -4   2  -4   69.79    4.60
  -4   2  -4   62.49    5.30
  -5  -2  -4  155.78    9.00
   5  -2   4  147.19   13.70
  -5  -2  -4  144.69   11.00
  -5  -2  -4  140.39    7.60
  -5   2  -4  147.19    8.40
  -5   2  -4  138.29    8.70
  -6  -2  -4   37.70    3.70
  -6  -2  -4   31.00    6.00
   6  -2   4   35.30    9.10
  -6  -2  -4   36.50    4.80
  -6   2  -4   26.40    3.90
  -6   2  -4   45.70    5.20
  -7  -2  -4  640.54   31.20
  -7  -2  -4  649.14   29.10
  -7  -2  -4  608.74   29.90
   7  -2   4  644.64   35.30
  -7   2  -4  633.34   29.70
  -7   2  -4  623.14   29.40
  -8  -2  -4   10.20    5.20
   8  -2   4   -5.30    8.20
  -8  -2  -4    6.40    5.20
  -8  -2  -4    4.80    3.20
  -8   2  -4    2.90    3.90
  -8   2  -4   -3.60    3.30
   9  -2   4  -16.90    9.00
  -9  -2  -4   -2.30    4.90
  -9  -2  -4   -0.50    3.40
  -9  -2  -4   -0.50    4.90
  -9   2  -4    1.50    3.80
  -9   2  -4    0.90    4.60
 -10  -2  -4   11.00    6.00
  10  -2   4   17.30   10.30
 -10  -2  -4   17.90    6.30
 -10  -2  -4    9.30    4.30
 -10   2  -4   23.90    7.80
 -10   2  -4    4.70    5.10
 -10   2  -4   20.50    4.80
 -11  -2  -4   34.00    7.00
 -11  -2  -4   28.50    7.10
 -11  -2  -4   29.80    5.30
  11  -2   4   44.90   15.60
 -11   2  -4   22.90    7.70
 -11   2  -4   20.90    5.50
 -11   2  -4   38.00    7.30
 -12  -2  -4   28.20    5.70
 -12  -2  -4   38.50    7.80
  12  -2   4   12.50   13.40
 -12  -2  -4   22.20    7.50
 -12   2  -4   34.00    8.50
 -12   2  -4   21.50    6.60
 -12   2  -4   23.80    5.90
 -13  -2  -4   21.70    5.80
 -13  -2  -4   21.00    7.10
 -13  -2  -4   13.80    7.50
  13  -2   4   15.60   16.60
 -13   2  -4   23.90    7.00
 -13   2  -4   19.90    8.70
 -14  -2  -4   42.70    6.90
 -14  -2  -4   48.10    9.50
  14  -2   4   46.00   20.40
 -14  -2  -4   33.40    8.10
 -14   2  -4   39.90    9.20
 -14   2  -4   50.09    9.00
  15  -2   4  115.79   31.30
 -15  -2  -4  111.89   12.30
 -15   2  -4  107.59   11.90
 -15   2  -4   90.09   11.20
 -16  -2  -4   -2.10    7.60
 -16  -2  -4   -3.90    4.50
  16  -2   4  -53.39   27.40
 -16   2  -4    0.80    7.40
 -16   2  -4   12.30    8.20
  17  -2   4   60.29   51.69
  18  -2   4  -13.70   35.80
 -18  -2  -4   -4.00    5.90
 -18   2  -4   -3.00    7.50
 -18   2  -4    6.20    7.80
  19  -2   4   13.00   48.40
 -19   2  -4   -3.10    6.10
 -19   2  -4    2.80    8.20
 -20   2  -4   16.80    6.90
 -20   2  -4   22.80    9.00
 -21   2  -4    4.60    5.90
 -21   2  -4    1.00    6.10
 -23   3   4    2.90    6.70
  23   3  -4    0.80    6.80
 -22   3   4    2.50    7.00
  22   3  -4   -9.40    6.30
 -21   3   4   -8.70    7.20
 -21   3   4    1.40    7.60
  21   3  -4   18.90    6.90
  20  -3  -4   57.49   27.40
 -20   3   4    9.00    7.90
 -20   3   4    3.10    7.20
  19  -3  -4  -11.90   25.40
 -19  -3   4   -7.30    6.00
 -19   3   4    0.60    7.80
 -19   3   4    0.50    6.60
 -18  -3   4   45.00    8.40
  18  -3  -4   20.90   20.70
 -18   3   4   43.60    7.70
 -18   3   4   26.80    8.80
  17  -3  -4    6.40   19.20
 -17  -3   4   13.50    6.70
 -17   3   4   41.00   10.00
 -17   3   4   20.50    7.00
 -16  -3   4   23.40    7.10
  16  -3  -4   12.40   18.80
 -16   3   4   25.50    8.70
 -16   3   4   46.20    7.80
  15  -3  -4   97.69   19.10
 -15  -3   4   76.89    9.00
 -15   3   4  124.69   12.50
 -15   3   4   91.49    8.90
  14  -3  -4   26.80   16.40
 -14  -3   4   16.20    7.00
 -14   3   4   18.60    5.90
 -14   3   4   11.60    7.60
  13  -3  -4  -17.60   11.70
 -13  -3   4    1.00    5.80
 -13   3   4    2.30    5.00
 -13   3   4   -6.20    6.90
  12  -3  -4    2.80   11.30
 -12  -3   4    1.90    5.00
 -12  -3   4   -8.60    6.80
 -12   3   4    1.40    6.90
 -12   3   4   -1.00    4.30
 -11  -3   4   76.89    9.60
 -11  -3   4   56.69    6.80
  11  -3  -4   60.09   12.50
 -11   3   4   66.59    7.00
 -11   3   4   60.99    8.20
 -10  -3   4  177.48   14.60
 -10  -3   4  201.68   11.90
  10  -3  -4  158.88   10.30
  10  -3  -4  175.48   18.80
 -10   3   4  183.68   12.30
 -10   3   4  170.18   10.20
   9  -3  -4  222.38   19.20
  -9  -3   4  226.48   15.70
   9  -3  -4  198.68   12.40
  -9  -3   4  236.68   13.30
  -9   3   4  237.08   12.00
  -9   3   4  232.98   13.90
   8  -3  -4   17.00    7.70
  -8  -3   4   11.10    4.80
  -8  -3   4    9.80   11.10
  -8   3   4   23.50    3.60
  -8   3   4   37.50    5.90
   7  -3  -4    4.30    3.80
  -7  -3   4    3.00    4.50
  -7  -3   4   -8.50    7.90
   7  -3  -4   12.80    6.70
  -7   3   4    8.90    2.90
   6  -3  -4  166.98   11.00
  -6  -3   4  155.48   12.70
   6  -3  -4  209.18   14.30
  -6  -3   4  180.68   15.00
  -6   3   4  177.38    9.20
  -5  -3   4   22.90    7.00
   5  -3  -4   14.70    5.50
   4  -3  -4  452.15   22.50
  -4  -3   4  384.86   23.60
   4  -3  -4  473.85   22.70
  -4  -3   4  457.25   23.20
  -4   3   4  459.55   20.50
  -3  -3   4    8.80    5.00
  -3  -3   4    4.60    5.20
   3  -3  -4    6.80    4.50
   3  -3  -4    4.50    3.90
  -2  -3   4  442.66   22.30
  -2  -3   4  442.16   23.40
   2  -3  -4  435.36   22.30
  -1  -3   4    9.40    5.70
   1  -3  -4   22.60    5.10
  -1  -3   4   28.70    5.20
   0  -3   4  968.50   46.70
   0  -3  -4  957.20   45.10
   0  -3   4  994.30   44.40
   0   3  -4  939.91   43.20
   1  -3   4  542.45   29.30
   1  -3   4  524.95   25.40
  -1  -3  -4  545.55   26.70
  -1   3  -4  524.55   24.20
   2  -3   4  253.37   13.40
   2  -3   4  250.37   19.60
  -2  -3  -4  259.67   15.30
  -2   3  -4  271.47   12.60
  -2   3  -4  249.88   12.20
   3  -3   4  437.16   23.20
   3  -3   4  435.66   27.40
  -3  -3  -4  423.06   22.10
  -3   3  -4  401.16   19.10
  -3   3  -4  410.06   19.50
  -4  -3  -4   82.19    8.60
   4  -3   4   72.49    9.10
  -4   3  -4   62.99    5.40
  -5  -3  -4   14.90    6.30
   5  -3   4   13.80    6.50
  -5   3  -4   25.90    3.60
  -5   3  -4   27.10    4.80
  -6  -3  -4    2.30    5.30
   6  -3   4    9.20    7.30
  -6   3  -4    5.70    3.10
  -6   3  -4    4.10    3.80
  -7  -3  -4  729.13   36.20
   7  -3   4  710.33   39.60
  -7   3  -4  734.03   33.60
  -7   3  -4  733.63   34.10
  -8  -3  -4  490.65   25.80
   8  -3   4  440.86   29.80
  -8   3  -4  464.95   22.70
  -8   3  -4  478.15   23.30
  -9  -3  -4  156.88   14.00
   9  -3   4  126.69   16.40
  -9   3  -4  134.29   10.30
  -9   3  -4  134.29    9.40
 -10  -3  -4    7.60    3.60
 -10  -3  -4    5.80    7.50
  10  -3   4   14.40   11.90
 -10   3  -4   11.80    4.80
 -10   3  -4    3.70    5.30
  11  -3   4   77.89   14.80
 -11  -3  -4   82.19   11.00
 -11   3  -4   80.49    9.10
 -11   3  -4   82.99    8.00
 -11   3  -4  100.19   11.90
  12  -3   4   -4.20   13.70
 -12  -3  -4  -12.40    6.80
 -12   3  -4   -5.30    6.60
 -12   3  -4    8.00    5.50
 -12   3  -4    4.20    8.30
 -13  -3  -4  375.66   23.30
  13  -3   4  302.27   35.50
 -13   3  -4  351.56   20.10
 -13   3  -4  404.96   23.40
 -13   3  -4  379.16   21.60
  14  -3   4   10.40   18.90
 -14  -3  -4   16.80    8.80
 -14   3  -4    1.80    9.90
 -14   3  -4   -1.50    7.10
  15  -3   4   -3.60   21.00
 -15  -3  -4    8.20    8.50
 -15   3  -4   21.40    8.80
 -15   3  -4   14.20    8.40
  16  -3   4  -19.10   24.20
 -16   3  -4    4.80    7.70
 -16   3  -4   -9.20    8.20
  17  -3   4  -34.20   28.00
 -17   3  -4    4.00    8.20
 -17   3  -4  -14.70    6.20
  18  -3   4   17.20   29.50
 -18   3  -4    1.20    8.20
 -18   3  -4    7.90    8.20
 -19   3  -4   -8.00    6.30
 -19   3  -4    3.90    6.70
 -20   3  -4   -0.40    7.20
 -20   3  -4    1.50    6.10
 -21   3  -4   -1.20    5.60
 -21   3  -4    3.10    6.70
  22   4  -4   -2.30    6.20
 -22   4   4    1.50    6.20
 -21   4   4    4.40    7.30
  21   4  -4    9.50    6.60
 -21   4   4   -1.10    9.10
 -20   4   4    4.90    6.90
 -20   4   4    9.00    8.50
  19  -4  -4  -10.30   22.50
 -19   4   4   -0.40    7.30
 -19   4   4   -2.10    7.80
  18  -4  -4   -4.70   19.90
 -18   4   4    0.80    8.10
 -18   4   4    7.70    6.80
  17  -4  -4   31.00   18.80
 -17   4   4   63.49    9.00
 -17   4   4   74.69   11.10
 -16   4   4  187.28   16.30
 -16   4   4  176.18   13.60
  15  -4  -4   71.19   17.90
 -15   4   4  107.69   10.50
 -15   4   4  121.69   12.40
  14  -4  -4   31.40   14.50
 -14   4   4   24.40    6.40
 -14   4   4   26.70    8.30
 -13  -4   4   56.39   10.60
  13  -4  -4   34.40   13.70
 -13   4   4   52.49    6.80
 -13   4   4   42.20    9.00
 -12  -4   4    1.50    8.70
  12  -4  -4    0.00   10.90
 -12   4   4    9.50    7.50
 -12   4   4   -4.60    4.40
  11  -4  -4  129.99   16.70
 -11  -4   4  156.28   16.20
 -11   4   4  167.88   13.20
 -11   4   4  150.38   10.00
 -10  -4   4  109.99   12.00
  10  -4  -4   99.29   15.00
 -10   4   4   91.39    7.70
 -10   4   4  114.09   11.60
  -9  -4   4    4.20    6.40
   9  -4  -4    0.00    7.90
  -9  -4   4   -2.80   11.80
   9  -4  -4  -13.90   20.00
  -9   4   4    1.40    6.10
  -9   4   4   -0.60    3.30
   8  -4  -4   52.29   16.30
  -8  -4   4   46.00   11.20
   8  -4  -4   81.69   11.30
   8  -4  -4   66.99    7.50
  -8  -4   4   45.70    7.80
  -8   4   4   88.69    8.70
  -8   4   4   63.69    5.80
   7  -4  -4    7.50    6.90
   7  -4  -4    0.70   10.70
  -7  -4   4    3.30    7.80
   7  -4  -4    5.90    4.10
  -7  -4   4    5.50    6.60
  -7   4   4   10.80    3.00
   6  -4  -4  172.78   11.90
  -6  -4   4  185.48   14.30
   6  -4  -4  183.58   12.90
  -6  -4   4  155.38   14.10
   6  -4  -4  167.58   15.90
  -6   4   4  182.78    9.50
  -5  -4   4   36.50    7.00
  -5  -4   4   56.59    7.70
   5  -4  -4   64.59    7.10
  -5   4   4   60.19    4.60
   4  -4  -4   49.70    6.50
  -4  -4   4   53.69    7.10
  -4  -4   4   39.90    6.70
   3  -4  -4 1029.70   49.20
  -3  -4   4 1089.59   49.00
  -3  -4   4 1020.70   49.30
  -2  -4   4   64.19    6.90
  -2  -4   4   45.20    6.80
   2  -4  -4   56.49    7.40
   1  -4  -4 1853.01   83.89
  -1  -4   4 1793.62   83.49
  -1  -4   4 1864.51   83.49
   0  -4  -4 1116.89   51.59
   0  -4   4 1176.08   50.79
   0  -4   4 1057.69   51.39
   0   4  -4 1023.20   48.90
   1  -4   4  188.18   11.60
   1  -4   4  153.08   13.80
  -1  -4  -4  178.18   13.30
   1  -4   4  169.88   12.10
  -1   4  -4  167.48    8.80
   2  -4   4   97.39   11.60
   2  -4   4   87.19    8.30
   2  -4   4   91.59    9.60
  -2  -4  -4   83.29    8.70
  -2   4  -4   99.09    6.30
  -2   4  -4   87.99    5.40
   3  -4   4   33.30    4.60
  -3  -4  -4   27.80    6.60
   3  -4   4   40.80    7.40
   3  -4   4   23.30   10.40
  -3   4  -4   43.00    4.00
  -3   4  -4   42.80    3.60
   4  -4   4  298.57   19.00
  -4  -4  -4  285.47   18.70
   4  -4   4  267.97   24.00
  -4   4  -4  282.47   14.20
   5  -4   4  123.29   19.10
  -5  -4  -4  158.78   14.50
   5  -4   4  176.78   15.70
  -5   4  -4  165.98    9.30
  -6  -4  -4   15.70    7.40
   6  -4   4    5.40    7.90
  -6   4  -4    6.00    4.40
  -6   4  -4   10.00    3.60
   7  -4   4   -3.20    8.40
  -7  -4  -4    6.10    7.30
  -7   4  -4    7.50    3.60
  -7   4  -4   -5.40    4.70
  -8  -4  -4   97.59   11.70
   8  -4   4   73.29   13.40
  -8   4  -4   65.09    7.00
  -8   4  -4   82.39    6.90
   9  -4   4   15.60   10.40
  -9  -4  -4   20.60    8.20
  -9   4  -4   19.50    5.90
  -9   4  -4   29.90    5.20
  10  -4   4   12.90   12.00
 -10  -4  -4   15.30    8.90
 -10   4  -4    4.60    5.90
 -10   4  -4    9.20    5.10
 -11  -4  -4   19.10    9.40
  11  -4   4    5.10   13.90
 -11   4  -4   13.00    6.80
 -11   4  -4   15.50    5.50
 -12  -4  -4   11.40    9.70
  12  -4   4   14.40   16.30
 -12   4  -4   11.50    6.20
 -12   4  -4   25.80   10.60
 -12   4  -4   -2.60    5.60
 -13  -4  -4   13.70    9.40
  13  -4   4  -13.30   17.40
 -13   4  -4    4.10    9.40
 -13   4  -4    3.60    7.30
  14  -4   4   24.90   19.20
 -14  -4  -4   44.00   11.00
 -14   4  -4   29.00    7.60
 -14   4  -4   73.49   13.00
  15  -4   4  -16.10   21.70
 -15  -4  -4   -3.80    8.60
 -15   4  -4    1.50   10.40
 -15   4  -4    2.80    7.10
  16  -4   4   17.30   24.40
 -16   4  -4   11.60    8.30
 -16   4  -4   25.80    8.00
  17  -4   4    1.50   24.70
 -17   4  -4   15.00    7.60
 -17   4  -4   22.60    9.30
 -18   4  -4    6.60    8.00
 -18   4  -4   14.40    7.30
 -19   4  -4    8.10    7.10
 -19   4  -4   -9.50    6.90
 -20   4  -4   -2.10    6.50
 -20   4  -4    2.10    7.50
 -20   5   4    9.30    7.20
  20   5  -4    9.80    7.00
 -19   5   4   16.80    8.50
  18  -5  -4   17.10   22.20
 -18   5   4    9.20    8.20
  17  -5  -4    0.20   19.00
 -17   5   4    4.00    7.70
 -17   5   4    2.90    7.50
  16  -5  -4    4.20   17.40
 -16   5   4    9.00    6.80
 -16   5   4    1.50    8.50
  15  -5  -4   30.60   17.20
 -15   5   4   48.40    9.40
 -15   5   4   54.89    8.20
  14  -5  -4  -10.00   14.70
 -14   5   4   12.20    7.40
 -14   5   4   18.40    6.30
  13  -5  -4   52.79   16.20
 -13   5   4   70.89   11.00
 -13   5   4   58.39    7.40
 -12  -5   4   49.00   11.00
  12  -5  -4   61.29   15.20
 -12   5   4   76.69   11.30
 -12   5   4   59.09    7.20
 -11  -5   4   51.29   11.10
  11  -5  -4   46.10   13.10
 -11   5   4   41.40    9.20
 -11   5   4   50.39    6.10
  10  -5  -4    7.90   10.10
 -10  -5   4    4.60    9.60
  10  -5  -4   -2.70   17.80
 -10   5   4    8.30    7.20
 -10   5   4    5.30    4.20
   9  -5  -4   29.60    9.50
   9  -5  -4   41.40   14.00
  -9  -5   4   35.50   10.30
  -9   5   4   32.10    5.00
  -9   5   4   26.30    7.60
  -8  -5   4   11.50    7.00
  -8   5   4    6.00    6.90
  -8   5   4   14.70    3.80
   7  -5  -4   17.00    5.30
  -7  -5   4   18.00    8.30
  -7   5   4   20.40    3.60
   6  -5  -4   34.30    6.60
  -6  -5   4   29.20    7.50
   5  -5  -4  107.19   11.30
  -5  -5   4  107.39   11.00
  -5   5   4   95.09    6.70
   4  -5  -4   28.40    6.80
  -4  -5   4   30.20    8.10
  -4   5   4   27.30    3.60
   3  -5  -4   52.79    8.10
  -3  -5   4   56.49    9.10
  -2  -5   4   26.80    7.40
   2  -5  -4   25.60    7.00
  -1  -5   4   99.69    9.90
   1  -5  -4   84.99   10.10
   1   5  -4   74.59    6.10
   0  -5  -4  647.94   34.30
   0  -5   4  688.53   33.10
   0   5  -4  650.73   30.40
  -1  -5  -4  101.19   11.70
   1  -5   4   96.19    9.20
  -1   5  -4   86.69    5.90
  -2  -5  -4  955.30   46.20
   2  -5   4  925.61   44.00
  -2   5  -4  943.91   42.60
  -2   5  -4  915.41   42.10
   3  -5   4  129.89   11.70
   3  -5   4  126.59    9.60
   3  -5   4  107.29   13.20
  -3  -5  -4  143.39   13.60
  -3   5  -4  132.99    8.30
   4  -5   4   19.20    7.10
   4  -5   4    6.50   10.10
  -4  -5  -4   12.20    7.60
  -4   5  -4   16.10    3.70
   5  -5   4    1.80   13.10
   5  -5   4   11.40    8.20
  -5  -5  -4   14.40    8.50
  -5   5  -4   12.90    3.80
   6  -5   4    1.80   16.30
   6  -5   4    1.60    8.40
  -6  -5  -4    3.00   12.00
  -6   5  -4    1.30    3.60
  -6   5  -4   -0.10    5.00
  -7  -5  -4   18.40    9.20
   7  -5   4   40.10   11.30
  -7   5  -4   34.40    5.10
  -7   5  -4   32.00    6.20
   8  -5   4    9.90   10.50
  -8  -5  -4   14.00    9.90
  -8   5  -4   -6.70    4.40
  -8   5  -4    4.30    5.00
  -9  -5  -4    1.30    9.10
   9  -5   4   -1.30   11.90
  -9   5  -4    3.20    5.50
  -9   5  -4    0.10    4.70
  10  -5   4    3.20   12.30
 -10  -5  -4    2.20   10.70
 -10   5  -4    0.50    6.90
 -10   5  -4   -5.50    5.40
 -11  -5  -4   42.40   11.50
  11  -5   4   19.20   14.50
 -11   5  -4   30.80    6.60
  12  -5   4   15.10   16.20
 -12  -5  -4   12.40   10.60
 -12   5  -4   16.10    6.40
 -12   5  -4   19.30   10.70
  13  -5   4   -6.50   15.90
 -13  -5  -4    7.00   10.50
 -13   5  -4   26.20    8.00
 -13   5  -4   12.90    9.50
 -14  -5  -4   -9.70    9.70
  14  -5   4   -0.40   17.00
 -14   5  -4    8.70   11.30
 -14   5  -4    4.10    6.60
 -15  -5  -4   34.50   11.30
  15  -5   4   43.10   20.30
 -15   5  -4   13.20    6.50
 -15   5  -4   35.80   11.70
  16  -5   4   21.80   21.50
 -16   5  -4    5.20    6.70
 -16   5  -4    5.80    8.60
 -17   5  -4   31.90    8.60
 -17   5  -4   29.60    8.30
 -18   5  -4   -2.20    6.70
 -18   5  -4    3.40    7.00
 -19   6   4   -1.00    7.50
  19   6  -4    3.60    6.10
  18   6  -4    1.80    6.70
 -18   6   4   10.80    7.80
 -17   6   4   -8.60    7.10
 -16   6   4    6.80    8.70
 -15   6   4   -6.80    7.00
 -14   6   4    8.30    7.80
 -13   6   4  126.19   13.30
 -12   6   4  151.48   15.10
 -11  -6   4   -7.80   10.70
 -11   6   4    3.30    8.80
 -10  -6   4   25.50   12.00
 -10   6   4   22.30    6.30
 -10   6   4   23.10    8.80
  -9  -6   4   10.60    9.90
  -9   6   4   -2.50    4.40
  -9   6   4    1.80    7.80
  -8  -6   4   16.10   10.60
  -8   6   4   24.40    8.60
  -8   6   4   21.00    5.00
   7  -6  -4    2.70    4.60
  -7  -6   4   13.60    9.50
  -7   6   4   16.50    4.40
  -7   6   4   22.50    8.00
  -6  -6   4   49.70   10.70
  -6   6   4   67.59    6.20
  -5  -6   4   79.69   12.20
   5  -6  -4   61.99    9.70
  -5   6   4   59.29    6.30
  -4  -6   4    6.50    7.50
   4  -6  -4   17.30    7.90
  -4   6   4   19.20    4.20
  -3  -6   4   15.30    8.10
   3  -6  -4   25.60    8.80
   3   6  -4   33.10    4.80
   2  -6  -4   50.39   10.00
  -2  -6   4   46.90    9.60
   2   6  -4   36.70    4.70
   1  -6  -4  158.38   16.60
  -1  -6   4  179.48   16.40
   1   6  -4  154.28    9.30
   0  -6   4   -1.00    7.20
   0  -6  -4    6.50    9.40
   0   6  -4   -0.20    3.00
  -1  -6  -4   55.89   11.70
   1  -6   4   48.00    8.40
  -1   6  -4   45.60    5.60
  -2  -6  -4   66.39   11.90
  -2   6  -4   71.19    6.30
  -3  -6  -4   64.89   12.20
  -3   6  -4   52.19    5.80
  -4  -6  -4   14.90    9.30
  -4   6  -4   11.20    4.30
  -5  -6  -4   69.99   12.20
  -5   6  -4  107.69    9.50
  -5   6  -4   76.49    7.00
  -6  -6  -4   18.10   10.60
  -6   6  -4   13.90    4.80
  -6   6  -4   17.20    6.70
  -7  -6  -4   -1.40    9.90
  -7   6  -4    9.90    6.40
  -8  -6  -4   52.69   13.00
  -8   6  -4   41.80    7.90
  -9  -6  -4    4.20   11.20
   9  -6   4  -21.30   21.50
   9  -6   4    3.10   11.80
  -9   6  -4   -1.10    6.00
 -10  -6  -4   10.00   11.70
  10  -6   4    7.30   13.80
 -10   6  -4    6.60    6.40
  11  -6   4   23.90   15.50
 -11  -6  -4   41.90   13.10
 -11   6  -4   39.70   11.60
 -11   6  -4   35.30    7.30
  12  -6   4   75.69   18.30
 -12  -6  -4   83.89   14.10
 -12   6  -4   64.89    8.30
 -12   6  -4  105.79   13.00
 -13  -6  -4   13.60   11.70
  13  -6   4   -9.70   18.10
 -13   6  -4   14.30    6.10
 -13   6  -4   28.00   10.00
  14  -6   4   27.60   25.20
 -14  -6  -4    0.10   10.40
 -14   6  -4    3.60    6.00
 -14   6  -4   -5.20    9.80
 -15  -6  -4    0.30   10.50
 -15   6  -4    7.10    6.40
 -15   6  -4   11.00    7.70
 -16   6  -4    8.90    7.10
 -16   6  -4   13.00    8.80
  16   7  -4    1.10    6.40
 -16   7   4  -17.70    7.20
 -15   7   4  121.49   13.20
  15   7  -4  131.29   12.00
 -14   7   4   14.30    7.80
  14   7  -4   33.70    7.40
 -13   7   4   30.90    8.60
 -12   7   4   31.00    8.50
 -11   7   4   18.40    8.50
 -10   7   4   15.40    8.40
  -9  -7   4   -5.50   10.50
  -9   7   4   -0.70    7.20
  -8  -7   4   -0.80   11.40
  -8   7   4   -0.30    6.90
  -7  -7   4   44.80   13.30
   7   7  -4   36.60    6.40
  -7   7   4   24.30    7.80
   6  -7  -4   -6.80    5.90
  -6  -7   4   19.20   11.40
  -6   7   4    4.30    7.00
   6   7  -4   20.60    5.50
  -5  -7   4   57.29   12.30
   5   7  -4   53.19    6.50
  -5   7   4   55.99    8.80
  -4  -7   4    9.80   10.10
   4  -7  -4    7.50    8.20
   4   7  -4   18.50    4.80
  -3  -7   4  212.38   20.00
   3  -7  -4  203.28   18.50
   3   7  -4  207.88   12.10
  -2  -7   4    1.20    9.20
   2  -7  -4    7.20    9.70
   2   7  -4   10.90    4.00
  -1  -7   4   12.50    9.00
   1  -7  -4    3.90    9.90
   1   7  -4   11.80    4.60
   0  -7  -4   10.30   10.50
   0   7  -4    1.20    4.50
  -1  -7  -4   -3.60   10.20
  -1   7  -4    0.30    4.50
  -2  -7  -4  200.08   19.00
  -2   7  -4  153.78   11.00
  -3  -7  -4    3.10   10.70
  -3   7  -4    8.20    4.70
  -4  -7  -4    1.80   10.50
  -4   7  -4   -2.90    5.10
  -5  -7  -4    1.50   11.20
  -5   7  -4    1.30    5.00
  -6  -7  -4   12.70   11.70
  -6   7  -4    1.20    5.30
  -7  -7  -4   -4.50   11.00
  -7   7  -4    5.20    5.90
  -8  -7  -4    4.20   10.90
  -8   7  -4    1.60    5.60
  -9  -7  -4   -1.20   11.70
  -9   7  -4    2.20    5.50
 -10  -7  -4   14.50   12.60
 -10   7  -4   -5.20    9.90
 -10   7  -4    3.60    5.90
 -11  -7  -4   89.29   15.10
 -11   7  -4   65.19    8.50
 -11   7  -4   87.29   11.60
 -12  -7  -4    1.10   11.70
 -12   7  -4   -4.70    8.60
 -12   7  -4    8.30    6.50
 -13  -7  -4   10.30   12.10
 -13   7  -4    1.10    9.20
 -13   7  -4   13.40    7.10
 -14  -7  -4    9.20   11.00
 -14   7  -4    6.20    9.40
 -14   7  -4   -9.40    6.90
  13   8  -4   -0.70    5.50
 -12   8   4   13.70    8.50
  12   8  -4    4.70    5.70
 -11   8   4   15.90    8.00
  11   8  -4   -1.90    5.50
  10   8  -4   11.90    6.20
 -10   8   4    2.70    8.40
   9   8  -4    1.50    5.90
  -9   8   4    8.70    8.00
   8   8  -4    2.50    5.20
  -8   8   4    0.10    7.70
  -7   8   4    1.80    7.80
   7   8  -4    5.00    5.40
   6   8  -4   -0.90    5.10
   4  -8  -4   -1.40    7.70
   3  -8  -4    4.90    8.40
   3   8  -4   13.10    5.20
   2  -8  -4   -1.00    8.90
   2   8  -4    4.80    5.30
   1  -8  -4    4.00   10.10
   1   8  -4    4.60    5.60
   0  -8  -4   21.80   10.30
  -1  -8  -4   -3.50    9.60
  -2  -8  -4   12.10   11.90
  -2   8  -4    9.10    5.70
  -3  -8  -4    0.90   10.50
  -3   8  -4    3.90    5.40
  -4  -8  -4    5.70   11.20
  -4   8  -4   18.20    6.50
  -5  -8  -4   39.10   13.80
  -5   8  -4   28.40    6.50
  -6  -8  -4    2.90   10.70
  -6   8  -4    5.90    5.60
  -7  -8  -4    3.70   10.80
  -7   8  -4  -10.80    5.90
  -8  -8  -4   -2.30   10.20
  -8   8  -4    2.50    6.50
  -8   8  -4   -0.90    9.80
  -9  -8  -4    5.20   11.80
  -9   8  -4    6.50    8.80
  -9   8  -4   -7.20    6.60
 -10  -8  -4   12.90   10.30
 -10   8  -4   10.30    9.30
 -11  -8  -4    9.50   11.20
 -11   8  -4   30.50   10.10
   2   9  -4   -1.00    6.80
   1  -9  -4   15.90   10.30
   0  -9  -4  -25.10    8.90
  -1  -9  -4   -2.10    9.50
  -2  -9  -4   21.80    9.90
  -3  -9  -4   -0.10   10.00
  -4  -9  -4   12.80    9.90
  -5  -9  -4    1.40    9.40
  -5   9  -4    5.80    7.60
 -24   0   5   -2.70    5.20
 -23   0   5   -4.50    5.70
 -22   0   5   -1.40    5.20
 -21   0   5   -0.30    6.30
 -20   0   5    9.60    6.60
 -19   0   5    4.40    5.70
  19   0  -5    3.70    4.60
 -18   0   5    3.90    6.80
 -18   0   5    6.40    8.00
  18   0  -5    7.30    4.30
  17   0  -5    8.20    4.50
  17   0  -5   18.40   36.10
 -17   0   5   -3.60    5.70
 -17   0   5   -3.20    6.70
 -16   0   5   -6.10    6.30
  16   0  -5   14.10   25.20
 -16   0   5   -1.60    5.70
 -15   0   5   -4.70    5.60
  15   0  -5   22.60   23.20
 -15   0   5    0.80    6.50
  14   0  -5   21.00   26.50
 -13   0   5   -4.20    5.00
  13   0  -5  -11.20   16.30
 -13   0   5   -2.30    5.00
  12   0  -5   10.00   13.00
 -12   0   5    0.40    4.50
 -12   0   5    2.50    4.70
  11   0  -5    8.10   17.20
 -11   0   5    0.20    4.40
 -11   0   5   -3.60    4.50
  10   0  -5    5.90   10.00
 -10   0   5    0.90    4.10
 -10   0   5    0.10    4.00
  -9   0   5    2.10    3.90
  -9   0   5    3.60    3.90
   9   0  -5   12.00   13.10
  -8   0   5   36.00    4.70
  -8   0   5   34.60    4.60
   8   0  -5   55.49   13.40
  -7   0   5   -0.50    3.30
  -7   0   5    4.50    3.10
   7   0  -5    1.50    6.00
  -6   0   5    0.40    2.80
  -6   0   5    1.60    2.90
   6   0  -5    4.60    6.80
   5   0  -5    1.60    2.30
   5   0  -5    0.10    6.00
  -5   0   5   -2.80    2.70
  -5   0   5   -2.00    2.70
   4   0  -5   -2.40    1.90
   4   0  -5    0.10    5.10
  -4   0   5    1.50    2.40
   3   0  -5    0.40    2.10
   3   0  -5   -0.10    4.30
  -3   0   5   -0.60    2.10
   2   0  -5    7.00    9.40
   1   0  -5    1.60    9.40
   1   0  -5    1.50    1.70
   1   0  -5    0.30    2.00
   0   0  -5   -2.40    4.60
   0   0  -5   -2.20    1.90
   0   0  -5   -0.70    2.30
  -1   0  -5    4.20    2.70
  -1   0  -5   -6.30    7.00
  -1   0  -5    1.20    1.80
  -1   0  -5   -3.20    1.70
  -2   0  -5    4.70    2.70
  -2   0  -5    9.40    2.30
  -2   0  -5    7.00    2.90
  -2   0  -5    7.00    6.10
  -2   0  -5   10.50    2.70
  -3   0  -5   -0.10    2.20
  -3   0  -5   -3.80    2.40
  -3   0  -5    1.30    2.60
  -3   0  -5    1.60    6.50
  -3   0  -5    4.00    2.80
  -4   0  -5    0.20    2.70
  -4   0  -5    0.80    2.70
  -4   0  -5   -2.10    2.60
  -5   0  -5   -3.60    2.60
   5   0   5    8.50    8.40
  -5   0  -5    4.10    3.30
  -5   0  -5    3.30    3.30
  -6   0  -5    6.20    3.70
  -6   0  -5   -3.00    3.30
  -6   0  -5    1.60    3.80
   6   0   5    1.40   13.20
  -6   0  -5    5.00    3.30
  -7   0  -5   -7.40    3.60
  -7   0  -5   -2.60    4.10
  -7   0  -5   -0.90    3.90
  -7   0  -5   -3.10    3.20
   7   0   5   -6.70   11.40
  -8   0  -5   -1.90    3.80
   8   0   5    1.20   14.60
  -8   0  -5   -7.10    2.90
  -8   0  -5   -4.80    4.20
  -8   0  -5   -8.10    4.60
  -9   0  -5    0.90    4.40
   9   0   5  -37.10   13.80
  -9   0  -5   -0.50    4.80
  -9   0  -5   -3.00    3.10
  -9   0  -5   -6.20    4.00
 -10   0  -5   -3.20    5.70
 -10   0  -5    1.70    4.90
 -10   0  -5   -6.20    4.40
 -10   0  -5    0.90    3.30
  10   0   5   -6.00   15.50
  11   0   5   -6.20   17.20
 -11   0  -5    5.20    6.00
 -11   0  -5    2.90    5.20
  12   0   5  -19.20   25.70
 -12   0  -5   -0.20    5.30
 -12   0  -5    2.40    6.10
  13   0   5    8.20   42.40
 -13   0  -5   -0.10    5.50
 -13   0  -5   -4.00    6.40
 -14   0  -5    4.70    6.30
 -14   0  -5    0.30    7.70
 -15   0  -5   -7.10    6.90
 -15   0  -5   -0.70    6.20
 -16   0  -5   -3.30    6.10
 -16   0  -5   -4.70    6.40
 -17   0  -5   -1.80    6.00
 -17   0  -5   -1.40    7.50
 -18   0  -5    7.80    5.60
 -18   0  -5   -2.10    8.10
 -19   0  -5    3.20    5.80
 -19   0  -5   -4.50    7.00
 -20   0  -5    5.20    6.90
 -20   0  -5    8.00    5.90
 -21   0  -5   -7.20    6.60
 -24  -1   5   -7.30    5.10
 -24   1   5    3.40    5.50
 -23  -1   5    0.40    5.40
 -23   1   5   -3.30    5.60
 -22  -1   5   -1.60    5.20
 -22   1   5    0.60    6.40
 -21  -1   5    0.60    5.50
 -21   1   5   -1.10    6.20
  21   1  -5  -14.80    5.20
  20  -1  -5   -9.60   42.10
 -20  -1   5   24.10    7.40
 -20   1   5   13.50    7.90
 -20   1   5   15.20    7.70
  19  -1  -5   -2.60   35.80
 -19  -1   5    9.40    5.40
  19   1  -5   19.40    6.40
 -19   1   5   23.00    8.20
 -19   1   5    6.90    7.40
  18  -1  -5   18.50   37.50
 -18  -1   5   17.10    6.70
 -18   1   5   23.50    7.60
 -18   1   5   20.20    7.20
  17  -1  -5   23.10   24.70
 -17  -1   5   18.30    6.70
 -17   1   5   12.40    6.80
 -17   1   5   11.80    6.70
  16  -1  -5    9.00    3.50
  16  -1  -5   11.60   35.70
 -16  -1   5    6.00    5.50
 -16   1   5   11.20    6.80
 -16   1   5    1.40    6.80
  15  -1  -5    1.50   18.80
 -15  -1   5    7.00    6.30
  15  -1  -5    1.00    2.80
 -15   1   5   10.10    6.00
 -15   1   5   13.80    6.40
 -14  -1   5   13.70    6.90
  14  -1  -5    9.90    3.20
 -14  -1   5    7.70    5.10
  14  -1  -5  -27.10   19.50
 -14   1   5    6.40    4.90
 -14   1   5    6.00    6.30
  13  -1  -5    5.70   17.20
 -13  -1   5   13.70    5.20
  13  -1  -5   17.10    3.30
 -13  -1   5   17.00    6.10
 -13   1   5   17.20    6.20
  13   1  -5   12.80   22.50
 -13   1   5    6.80    4.50
  12  -1  -5   79.99    6.40
 -12  -1   5  106.89    9.70
 -12  -1   5   99.19    8.90
  12  -1  -5  117.99   17.70
 -12   1   5   96.49    9.40
  12   1  -5   87.29   22.60
 -12   1   5   99.79    8.30
 -11  -1   5  527.95   24.70
  11  -1  -5  478.85   22.90
 -11  -1   5  460.25   24.10
  11  -1  -5  513.35   32.90
 -11   1   5  500.05   24.40
  11   1  -5  562.64   45.80
 -11   1   5  490.05   23.80
 -10  -1   5   47.20    5.90
  10  -1  -5   51.99    4.70
  10  -1  -5   22.80   10.80
 -10   1   5   73.89    7.60
  10   1  -5   30.30   14.50
   9  -1  -5  324.97   24.10
  -9  -1   5  342.07   17.30
  -9  -1   5  366.46   17.60
   9  -1  -5  328.27   16.20
  -9   1   5  362.86   17.70
  -9   1   5  333.27   16.90
  -8  -1   5  849.02   39.00
   8  -1  -5  912.31   38.20
  -8   1   5  841.42   38.60
   8   1  -5  809.62   46.00
  -8   1   5  823.32   38.90
  -7  -1   5 2212.38   95.79
   7  -1  -5 2159.98   95.19
   7  -1  -5 2120.59   99.59
  -7   1   5 2087.69   95.39
   7   1  -5 2056.79  100.59
  -7   1   5 2240.08   95.69
   6  -1  -5   77.49    5.00
   6  -1  -5   76.19   10.10
  -6  -1   5   90.39    6.30
  -6   1   5   86.99    5.40
  -6   1   5   86.69    6.20
   5  -1  -5 3316.27  151.38
   5  -1  -5 3310.57  154.38
  -5  -1   5 3451.15  151.88
  -5   1   5 3634.04  151.78
   4  -1  -5 1226.58   58.29
   4  -1  -5 1277.57   60.99
  -4  -1   5 1378.66   58.79
  -4   1   5 1364.76   58.49
  -3  -1   5  783.82   35.70
   3  -1  -5  776.32   35.30
   3  -1  -5  791.62   38.00
   3   1  -5  801.42   35.50
  -3   1   5  792.62   35.50
   2  -1  -5 3520.35  153.38
   2  -1  -5 3315.57  151.08
   2   1  -5 3424.66  151.08
   1  -1  -5  958.40   43.60
   1  -1  -5  913.51   43.00
   1  -1  -5  978.60   45.50
   1   1  -5  990.70   42.90
   0  -1  -5  865.51   37.70
   0  -1  -5  862.91   37.40
   0  -1  -5  738.73   40.20
   0  -1  -5  854.31   38.20
   0   1  -5  829.52   37.40
   0   1  -5  850.41   37.40
  -1  -1  -5 5932.51  263.27
  -1  -1  -5 5997.70  260.87
  -1  -1  -5 5881.61  260.17
  -1   1  -5 5730.23  260.07
  -1   1  -5 5944.21  260.07
  -2  -1  -5  583.84   29.90
  -2  -1  -5  542.75   25.10
  -2  -1  -5  518.35   24.70
  -2  -1  -5  572.04   26.00
  -2   1  -5  565.34   24.90
  -2   1  -5  515.15   24.90
  -3  -1  -5 1297.57   55.79
  -3  -1  -5 1272.57   56.39
  -3  -1  -5 1229.18   55.49
  -3   1  -5 1231.08   55.59
  -3   1  -5 1135.79   55.49
  -3   1  -5 1224.98   62.69
  -3   1  -5 1309.57   55.59
  -4  -1  -5  194.38   11.60
  -4  -1  -5  212.78   10.50
  -4  -1  -5  188.98   10.80
  -4   1  -5  203.38   10.40
  -4   1  -5  184.28   10.30
  -4   1  -5  213.68   10.50
  -5  -1  -5  714.93   33.50
   5  -1   5  733.73   37.20
  -5  -1  -5  727.03   33.00
  -5  -1  -5  715.63   32.70
  -5  -1  -5  702.43   32.20
  -5   1  -5  717.43   32.60
  -5   1  -5  686.23   32.60
  -6  -1  -5  162.78   11.00
  -6  -1  -5  178.58   10.40
  -6  -1  -5  173.48   10.60
  -6  -1  -5  162.28    9.20
   6  -1   5  200.18   20.60
  -6   1  -5  178.08   10.10
  -6   1  -5  183.78   10.10
   7  -1   5  574.54   35.40
  -7  -1  -5  632.84   29.20
  -7  -1  -5  622.14   29.80
  -7  -1  -5  639.44   28.50
  -7  -1  -5  583.64   29.20
  -7   1  -5  627.64   29.00
  -7   1  -5  627.94   29.10
  -8  -1  -5    6.70    4.30
   8  -1   5    5.90    9.70
  -8  -1  -5    8.90    4.50
  -8  -1  -5    9.80    3.60
  -8  -1  -5    9.10    5.00
  -8   1  -5   22.90    4.60
  -8   1  -5   11.90    5.00
   8   1   5   -1.20   18.80
  -9  -1  -5    1.10    3.70
  -9  -1  -5    3.00    4.30
   9  -1   5    0.40   17.60
  -9  -1  -5    0.80    4.90
   9   1   5   49.50   24.20
  -9   1  -5    0.20    4.10
  -9   1  -5    2.50    4.50
  -9   1  -5    4.00    5.60
 -10  -1  -5  222.08   13.80
 -10  -1  -5  218.68   13.90
  10  -1   5  231.98   26.80
 -10  -1  -5  214.88   12.40
 -10   1  -5  225.28   13.50
 -10   1  -5  213.18   13.90
 -10   1  -5  231.88   13.80
  11  -1   5  248.78   26.50
 -11  -1  -5  201.68   13.20
 -11  -1  -5  190.48   13.00
 -11  -1  -5  197.28   11.90
 -11   1  -5  172.38   13.50
 -11   1  -5  192.68   12.80
 -11   1  -5  193.08   13.30
  12  -1   5   11.60   17.90
 -12  -1  -5   10.70    5.30
 -12  -1  -5   28.30    5.80
 -12  -1  -5   15.00    7.10
 -12   1  -5    9.00    5.40
 -12   1  -5   15.80    7.10
 -12   1  -5   25.50    7.20
  13  -1   5    9.60   21.40
 -13  -1  -5   11.40    6.40
 -13  -1  -5   10.50    5.60
 -13   1  -5   14.40    7.20
 -13   1  -5   14.90    7.20
 -14  -1  -5   44.30    7.10
  14  -1   5   26.60   25.70
 -14  -1  -5   55.79    9.70
 -14   1  -5   56.99    9.50
 -14   1  -5   71.69    9.10
 -15  -1  -5   14.40    6.20
  15  -1   5  -32.00   27.70
 -15  -1  -5    9.40    7.90
 -15   1  -5   16.80    7.60
 -15   1  -5   22.40    9.20
 -16  -1  -5   46.10    7.20
  16  -1   5   30.30   39.70
 -16  -1  -5   34.30    8.00
 -16   1  -5   46.20    8.70
 -16   1  -5   65.19    9.20
 -17  -1  -5   15.10    7.20
 -17  -1  -5   13.70    5.90
 -17   1  -5   19.50    7.60
 -17   1  -5   27.40    8.20
 -18  -1  -5   -4.50    6.10
 -18  -1  -5   -3.90    4.80
 -18   1  -5    3.90    6.60
 -18   1  -5    1.80    8.10
 -19  -1  -5    2.00    7.20
 -19  -1  -5   -4.70    5.90
 -19   1  -5   -7.90    8.50
 -19   1  -5   -0.50    5.90
 -20   1  -5    7.70    5.70
 -20   1  -5   16.90    9.20
 -21   1  -5   -3.20    7.30
 -21   1  -5    6.60    5.90
 -24   2   5   -2.80    5.90
 -23  -2   5    3.40    5.50
 -23   2   5    6.60    6.00
 -22  -2   5   -1.70    5.70
  22   2  -5   -6.70    6.20
 -22   2   5    0.20    6.70
 -21  -2   5   -2.90    5.90
  21  -2  -5   10.30   36.50
  21   2  -5    7.00    6.40
 -21   2   5   13.70    7.00
 -21   2   5    8.20    7.40
  20  -2  -5  -43.10   28.90
 -20  -2   5    1.30    5.60
 -20   2   5   -5.10    7.10
 -20   2   5   -1.60    7.30
  19  -2  -5   45.60   32.70
 -19  -2   5    2.50    6.60
 -19   2   5    4.80    7.20
 -19   2   5    5.10    6.90
  18  -2  -5   55.59   27.90
 -18  -2   5   90.19   10.20
 -18   2   5   57.79    8.90
 -18   2   5   90.89    9.70
 -17  -2   5    3.40    5.30
  17  -2  -5   -5.90   20.70
 -17   2   5    0.00    6.20
 -17   2   5    1.50    6.80
  16  -2  -5   27.70   16.40
 -16  -2   5   52.79    8.50
 -16   2   5   65.59    9.30
 -16   2   5   65.79    8.40
  15  -2  -5  -23.30   15.40
 -15  -2   5    6.70    6.40
 -15   2   5    3.20    7.40
 -15   2   5    5.00    5.50
  14  -2  -5   92.19   20.00
 -14  -2   5   57.39    7.60
 -14   2   5   83.49    7.80
 -14   2   5   86.69    9.70
  13  -2  -5   12.70   13.80
 -13  -2   5    9.30    5.70
  13  -2  -5    0.90    3.90
 -13   2   5    8.50    4.60
 -13   2   5   11.80    6.20
  12  -2  -5  122.69    9.00
  12  -2  -5   85.29   14.60
 -12  -2   5  133.49    9.90
 -12   2   5  132.89    9.10
 -12   2   5  130.89   10.40
  11  -2  -5   48.10    5.40
 -11  -2   5   44.70    5.60
  11  -2  -5   84.89   14.40
 -11   2   5   57.39    5.60
 -10  -2   5  171.88   10.90
  10  -2  -5  178.18   10.70
  10  -2  -5  182.68   18.60
 -10   2   5  177.38   11.40
 -10   2   5  170.18    9.90
   9  -2  -5   35.80    4.90
  -9  -2   5   22.30    4.70
   9  -2  -5   53.59   11.00
  -9  -2   5   26.40    5.70
  -9   2   5   43.90    4.40
  -9   2   5   34.30    5.70
  -8  -2   5   43.70    5.00
   8  -2  -5   41.20    5.10
  -8  -2   5   30.40    5.60
   8  -2  -5   59.39   10.00
  -8   2   5   57.89    4.60
  -8   2   5   43.20    5.50
   7  -2  -5  289.47   15.40
   7  -2  -5  330.27   19.90
  -7  -2   5  291.97   14.90
  -7  -2   5  297.77   16.80
  -7   2   5  277.17   14.00
  -7   2   5  285.57   15.10
   6  -2  -5   95.69    8.00
  -6  -2   5  110.19    7.30
   6  -2  -5   89.29   11.10
  -6  -2   5   89.29    9.60
  -6   2   5  110.79    7.40
  -6   2   5   97.49    5.90
  -5  -2   5  221.48   13.50
   5  -2  -5  224.18   15.00
   5  -2  -5  225.58   12.70
  -5  -2   5  231.88   12.00
  -5   2   5  258.77   11.90
  -5   2   5  207.58   11.10
  -4  -2   5   18.00    4.60
   4  -2  -5   11.30    4.50
   4  -2  -5   14.40    2.40
   4  -2  -5   13.70    3.60
  -3  -2   5  120.59    9.00
   3  -2  -5  127.19    9.90
   3  -2  -5  122.89    8.60
  -3   2   5  106.59    6.50
   1  -2  -5 9481.85  418.16
  -1  -2   5 8948.40  417.66
   1  -2  -5 9999.00  419.16
   1   2  -5 9430.36  417.16
   0  -2  -5 5133.49  221.18
   0  -2  -5 4959.90  222.08
   0   2  -5 4866.71  220.08
  -1  -2  -5  889.01   40.10
  -1  -2  -5  830.02   41.30
  -1   2  -5  799.02   38.50
  -1   2  -5  920.81   38.60
  -2  -2  -5  337.87   17.30
  -2   2  -5  349.96   15.40
  -2   2  -5  296.17   15.20
  -3  -2  -5   52.99    6.30
  -3  -2  -5   70.89    5.20
  -3   2  -5   58.69    5.10
  -3   2  -5   61.69    4.60
  -4  -2  -5 1308.17   57.59
  -4  -2  -5 1231.18   56.09
  -4   2  -5 1249.57   55.99
  -4   2  -5 1212.28   55.79
  -5  -2  -5  186.58   10.90
  -5  -2  -5  198.68   12.80
  -5  -2  -5  188.88    9.40
   5  -2   5  182.48   16.10
  -5   2  -5  198.08   10.50
  -5   2  -5  197.28   10.70
  -6  -2  -5 1927.51   82.99
   6  -2   5 1784.62   87.89
  -6  -2  -5 1894.91   84.89
  -6  -2  -5 1858.51   83.59
  -6   2  -5 1836.62   83.29
  -6   2  -5 1876.31   83.59
  -7  -2  -5   16.30    3.20
  -7  -2  -5   19.10    5.60
  -7  -2  -5   15.10    5.10
   7  -2   5    5.00    8.90
  -7   2  -5   15.40    4.00
  -7   2  -5   11.70    4.50
  -8  -2  -5    8.90    3.30
  -8  -2  -5    8.70    5.10
   8  -2   5   11.30    9.60
  -8  -2  -5    5.40    4.70
  -8   2  -5   10.80    4.50
  -8   2  -5    7.10    3.90
  -9  -2  -5    5.10    5.60
  -9  -2  -5   -2.30    3.20
  -9  -2  -5   -6.80    5.40
   9  -2   5  -12.20    8.90
  -9   2  -5    3.30    4.30
  -9   2  -5    4.20    4.80
 -10  -2  -5   -2.60    5.80
 -10  -2  -5    1.20    5.60
  10  -2   5   -0.80   10.90
 -10  -2  -5    0.50    3.80
 -10   2  -5    9.10    4.90
 -10   2  -5    1.50    6.70
 -10   2  -5    1.40    5.40
 -11  -2  -5  245.68   16.60
 -11  -2  -5  233.68   13.70
 -11  -2  -5  254.77   16.20
  11  -2   5  257.57   27.60
 -11   2  -5  265.37   15.80
 -11   2  -5  247.28   16.70
 -11   2  -5  238.58   14.80
 -12  -2  -5  116.79   11.60
 -12  -2  -5  122.99    9.10
  12  -2   5   77.49   17.50
 -12  -2  -5   95.19   10.40
 -12   2  -5  113.69   11.70
 -12   2  -5  113.19   12.00
 -12   2  -5   99.49    9.60
 -13  -2  -5  284.17   18.40
 -13  -2  -5  263.77   18.10
  13  -2   5  258.87   32.30
 -13   2  -5  290.77   17.80
 -13   2  -5  259.77   16.70
 -13   2  -5  278.67   18.90
  14  -2   5  -16.30   33.70
 -14  -2  -5   33.00    8.40
 -14  -2  -5   32.30    8.00
 -14   2  -5   38.60    9.30
 -14   2  -5   29.70    8.10
 -15  -2  -5    1.80    8.20
 -15  -2  -5   -2.70    4.60
  15  -2   5    7.30   23.20
 -15   2  -5    2.10    8.20
 -15   2  -5    3.80    7.30
 -16  -2  -5   -4.40    5.20
  16  -2   5  -17.30   33.70
 -16  -2  -5   11.50    8.90
 -16   2  -5   13.00    8.00
 -16   2  -5    6.80    7.20
  17  -2   5   14.10   36.70
 -17   2  -5    6.50    7.80
 -17   2  -5    4.40    7.00
  18  -2   5  -57.29   65.79
 -18   2  -5    6.00    7.40
 -18   2  -5   -4.30    6.70
 -19   2  -5    5.90    6.30
 -19   2  -5    0.20    7.90
 -20   2  -5    3.10    6.10
 -20   2  -5    2.20    7.70
 -21   2  -5   -1.80    6.70
 -21   2  -5   -4.70    5.20
  23   3  -5   -2.40    6.30
 -23   3   5    5.70    6.30
 -22   3   5    1.80    6.40
  22   3  -5   -1.60    6.20
  21   3  -5    5.90    6.40
 -21   3   5    3.00    7.70
 -21   3   5   -7.80    7.00
  20  -3  -5   -0.60   24.10
 -20   3   5   10.90    7.70
 -20   3   5   11.90    8.10
  19  -3  -5   19.20   23.40
 -19  -3   5   12.20    7.10
 -19   3   5   21.80    7.50
 -19   3   5   21.40    8.80
  18  -3  -5   46.70   22.80
 -18  -3   5   17.10    7.20
 -18   3   5    4.10    6.80
 -18   3   5   10.40    8.20
 -17  -3   5   -0.30    6.50
  17  -3  -5   14.40   17.60
 -17   3   5   -0.90    5.90
 -17   3   5   -1.50    7.00
  16  -3  -5   -3.00   17.80
 -16  -3   5   34.80    7.80
 -16   3   5   37.00    8.60
 -16   3   5   39.60    7.50
  15  -3  -5   59.29   15.50
 -15  -3   5  104.79   10.80
 -15   3   5  112.19   10.40
 -15   3   5  105.39   11.10
 -14  -3   5   -1.00    6.10
  14  -3  -5    6.90   11.50
 -14   3   5   -1.40    6.30
 -14   3   5   -0.10    4.90
 -13  -3   5   -3.50    6.00
  13  -3  -5    7.60   11.70
 -13   3   5   -5.20    6.40
 -13   3   5   -1.10    4.40
  12  -3  -5    1.70    9.50
 -12  -3   5    6.10    5.10
 -12   3   5  -13.30    5.40
 -12   3   5    3.70    4.20
 -11  -3   5   10.80    7.10
  11  -3  -5   10.60    9.10
  11  -3  -5   -4.80    3.30
 -11  -3   5    0.70    4.90
 -11   3   5    3.10    5.70
 -11   3   5    3.60    3.90
 -10  -3   5  870.51   40.70
  10  -3  -5  744.03   38.20
 -10  -3   5  848.32   39.00
  10  -3  -5  879.61   45.30
 -10   3   5  792.12   37.70
 -10   3   5  835.42   39.00
   9  -3  -5   17.30    4.30
  -9  -3   5   17.70    5.80
   9  -3  -5    6.10    9.00
  -9  -3   5   22.20    5.60
  -9   3   5   22.80    3.60
  -9   3   5   26.40    5.30
  -8  -3   5  166.08   13.00
   8  -3  -5  152.48   10.30
   8  -3  -5  171.48   15.70
  -8   3   5  142.79   10.40
  -8   3   5  137.49    8.30
   7  -3  -5  255.27   14.70
  -7  -3   5  276.87   20.90
  -7  -3   5  263.57   16.40
   7  -3  -5  285.47   18.70
  -7   3   5  246.88   12.70
  -7   3   5  259.67   14.30
  -6  -3   5  192.18   13.30
  -6  -3   5  155.48   16.50
   6  -3  -5  193.88   12.40
   6  -3  -5  188.28   14.60
  -6   3   5  212.98    9.80
   5  -3  -5   61.69    7.60
   5  -3  -5   59.29    6.60
  -5  -3   5   73.69    7.80
  -5  -3   5   70.49    9.30
  -5   3   5   54.79    4.30
  -4  -3   5    9.70    6.80
  -4  -3   5    8.20    4.20
   4  -3  -5   17.30    5.40
   4  -3  -5   12.70    4.90
  -4   3   5   13.60    2.20
   3  -3  -5  161.38   10.20
   3  -3  -5  128.19   10.90
  -3  -3   5  166.58   11.30
  -3  -3   5  145.99   13.70
   2  -3  -5  208.48   13.90
  -2  -3   5  238.28   13.70
  -2  -3   5  232.88   16.50
  -1  -3   5  436.96   22.00
   1  -3  -5  419.36   22.40
  -1  -3   5  436.76   24.60
   1   3  -5  451.25   20.30
   0  -3   5  587.94   27.60
   0  -3  -5  573.64   28.50
   0  -3   5  575.14   31.60
   0   3  -5  567.84   26.20
   1  -3   5   70.39    6.90
   1  -3   5   43.30   10.00
  -1  -3  -5   74.09    7.80
  -1   3  -5   70.49    4.70
   2  -3   5   44.20   12.10
  -2  -3  -5   39.40    6.70
  -2   3  -5   41.10    3.80
  -2   3  -5   41.80    3.80
  -3  -3  -5  720.23   34.70
  -3   3  -5  739.23   32.60
  -3   3  -5  682.53   32.20
  -4  -3  -5  132.99   11.60
   4  -3   5  129.89   13.40
  -4   3  -5  126.59    7.30
  -4   3  -5  152.08    8.10
  -5  -3  -5   56.29    7.40
   5  -3   5   81.79   10.80
  -5   3  -5   70.59    5.90
  -5   3  -5   70.89    7.10
   6  -3   5   10.50    8.20
  -6  -3  -5   11.80    6.30
  -6   3  -5   14.60    3.60
  -6   3  -5    9.00    4.10
   7  -3   5  109.09   14.10
  -7  -3  -5   91.29    9.50
  -7   3  -5   86.39    7.80
  -7   3  -5   96.99    7.50
  -8  -3  -5  165.28   14.60
   8  -3   5  161.08   19.70
  -8   3  -5  185.18   11.60
  -8   3  -5  192.18   11.10
  -9  -3  -5    6.60    6.30
   9  -3   5   11.20   11.50
  -9   3  -5   -3.60    3.90
  -9   3  -5    2.10    5.10
  10  -3   5   14.20   12.50
 -10  -3  -5    7.80    7.00
 -10   3  -5    7.80    4.90
 -10   3  -5    2.80    5.80
 -11  -3  -5   13.80    7.80
  11  -3   5   12.10   13.70
 -11   3  -5   15.10    8.80
 -11   3  -5   25.70    6.00
 -11   3  -5   29.70    7.80
 -12  -3  -5   29.40    8.80
  12  -3   5   19.90   15.60
 -12   3  -5   22.60   10.00
 -12   3  -5   13.30    7.00
 -12   3  -5   25.40    6.50
  13  -3   5   20.30   18.90
 -13  -3  -5   28.60    9.10
 -13   3  -5   25.60    8.50
 -13   3  -5   29.30   10.10
 -13   3  -5   25.00    6.80
  14  -3   5   27.10   22.40
 -14  -3  -5   18.40    8.90
 -14   3  -5   41.10   11.10
 -14   3  -5   19.80    7.10
  15  -3   5   -8.50   22.10
 -15  -3  -5    3.40    7.60
 -15   3  -5   -2.30    7.90
 -15   3  -5    1.40    8.10
  16  -3   5    0.20   25.90
 -16   3  -5   20.70    9.50
 -16   3  -5   20.80    9.10
  17  -3   5  -48.30   30.00
 -17   3  -5   -3.20    7.20
 -17   3  -5    1.80    6.50
  18  -3   5   23.30   34.60
 -18   3  -5    6.20    7.60
 -18   3  -5   -3.20    7.70
 -19   3  -5   -4.00    6.50
 -19   3  -5   -2.00    7.10
 -20   3  -5    0.30    5.60
 -20   3  -5    2.60    7.80
 -22   4   5    3.50    7.10
  22   4  -5    0.90    6.20
 -21   4   5   -2.10    7.30
  21   4  -5   -6.60    6.00
 -20   4   5  -16.40    8.40
 -20   4   5   -2.90    6.80
  19  -4  -5   -2.50   23.90
 -19   4   5   -2.50    7.70
 -19   4   5   -3.30    8.00
  18  -4  -5   10.20   22.10
 -18   4   5    9.20    8.10
 -18   4   5   24.10    7.60
  17  -4  -5  -20.80   17.30
 -17   4   5   10.50    8.10
 -17   4   5   -5.70    6.00
  16  -4  -5   12.50   18.10
 -16   4   5   61.29    8.10
 -16   4   5   47.10   10.10
  15  -4  -5    9.10   15.20
 -15   4   5   -3.50    7.50
 -15   4   5   15.00    6.10
  14  -4  -5   -4.80   14.50
 -14   4   5   14.20    5.60
 -14   4   5    7.60    7.70
  13  -4  -5    8.00   12.60
 -13   4   5   16.40    5.10
 -13   4   5    1.30    6.90
 -12  -4   5   16.40    8.30
  12  -4  -5    8.50   11.80
 -12   4   5    5.70    7.20
 -12   4   5   17.00    5.00
  11  -4  -5   25.00   11.90
 -11  -4   5   34.20    9.10
 -11   4   5   48.60    5.60
 -11   4   5   40.40    7.60
 -10  -4   5    4.00    8.00
  10  -4  -5   -0.10    9.20
  10  -4  -5   -5.30    3.40
 -10   4   5    4.10    3.60
 -10   4   5   -1.10    5.60
   9  -4  -5   31.40    9.90
   9  -4  -5   33.80    5.30
  -9  -4   5   34.30    8.80
   9  -4  -5   23.40   19.70
  -9   4   5   26.30    6.20
  -9   4   5   38.00    4.40
   8  -4  -5    7.70    4.40
   8  -4  -5   21.70   14.90
  -8  -4   5    2.70   10.10
   8  -4  -5    0.10    7.00
  -8  -4   5    0.00    6.20
  -8   4   5    1.50    2.80
  -8   4   5    8.90    5.40
  -7  -4   5  138.59   15.70
   7  -4  -5  167.58   13.60
  -7  -4   5  151.08   13.20
   7  -4  -5  146.69   11.30
   7  -4  -5  177.78   17.60
  -7   4   5  154.68   10.80
  -7   4   5  146.19    8.40
  -6  -4   5    1.40    5.60
   6  -4  -5   -0.30    7.50
   6  -4  -5    1.90    4.60
   6  -4  -5   12.30    6.20
  -6  -4   5    8.00    7.10
  -6   4   5   10.20    2.60
  -5  -4   5   15.80    6.90
   5  -4  -5    8.30    5.10
  -5  -4   5   18.70    6.70
  -5   4   5   14.20    2.60
   4  -4  -5  142.39   11.30
  -4  -4   5  146.39   12.80
  -4  -4   5  118.59   11.90
  -4   4   5  139.39    7.30
   3  -4  -5  319.47   19.10
  -3  -4   5  341.37   19.70
  -3  -4   5  346.57   19.20
  -2  -4   5  126.59   12.90
  -2  -4   5  143.99   11.70
   2  -4  -5  156.28   12.10
   1  -4  -5 2602.54  116.39
  -1  -4   5 2633.94  115.79
  -1  -4   5 2510.45  116.89
   1   4  -5 2547.55  114.29
   0  -4  -5 2373.16  107.19
   0  -4   5 2274.97  107.89
   0  -4   5 2452.95  106.29
   0   4  -5 2343.57  104.89
  -1  -4  -5   93.09   10.00
   1  -4   5  114.29    9.10
   1  -4   5  110.69   12.30
  -1   4  -5   89.19    5.90
   2  -4   5  395.36   21.50
  -2  -4  -5  403.06   21.50
   2  -4   5  373.66   25.20
  -2   4  -5  355.76   17.20
  -2   4  -5  341.47   17.70
   3  -4   5    8.40    6.00
  -3  -4  -5   -1.80    6.00
   3  -4   5  -21.90   11.60
  -3   4  -5   -0.80    2.10
  -3   4  -5    1.70    2.90
   4  -4   5   89.09   17.30
  -4  -4  -5  125.19   13.10
   4  -4   5  130.79   13.40
  -4   4  -5  126.59    7.90
   5  -4   5  122.39   15.10
  -5  -4  -5  112.89   11.50
  -5   4  -5  145.89    8.50
   6  -4   5   73.59   11.90
  -6  -4  -5   65.59    9.60
  -6   4  -5   68.39    5.80
  -6   4  -5   46.20    6.00
   7  -4   5    2.20    9.50
  -7  -4  -5    1.90    6.50
  -7   4  -5   15.90    4.20
  -7   4  -5   17.20    5.40
  -8  -4  -5   25.50    9.10
   8  -4   5   15.20   11.20
  -8   4  -5   20.90    5.60
  -8   4  -5   26.70    5.10
  -9  -4  -5    4.80    8.30
   9  -4   5    4.80   11.50
  -9   4  -5    3.70    5.40
  -9   4  -5    2.60    4.50
  10  -4   5    3.10   13.00
 -10  -4  -5   12.60    9.60
 -10   4  -5   10.80    6.40
 -10   4  -5   17.20    5.60
 -11  -4  -5   31.40    9.70
  11  -4   5   47.10   16.80
 -11   4  -5   49.30    7.10
 -11   4  -5   34.80    7.20
 -12  -4  -5   35.30   10.70
  12  -4   5   27.20   17.00
 -12   4  -5   23.50    7.30
 -12   4  -5   31.30    6.90
 -12   4  -5   49.50   12.30
  13  -4   5  100.29   22.30
 -13  -4  -5   83.89   12.60
 -13   4  -5   87.69   12.00
 -13   4  -5  111.39   11.60
 -13   4  -5  119.29   10.00
  14  -4   5  -12.60   18.00
 -14  -4  -5    6.10    9.40
 -14   4  -5   -0.70   10.90
 -14   4  -5    6.60    6.00
 -15  -4  -5   15.70    9.50
  15  -4   5    7.60   20.40
 -15   4  -5   22.60    8.70
 -15   4  -5   28.60   11.00
  16  -4   5   43.30   25.70
 -16   4  -5   12.70    9.20
 -16   4  -5   14.20    7.00
  17  -4   5  -33.20   26.50
 -17   4  -5    4.30    8.40
 -17   4  -5    6.90    7.70
 -18   4  -5   13.50    8.40
 -18   4  -5   -0.30    7.20
 -19   4  -5   -8.60    6.70
 -19   4  -5    2.30    6.60
 -20   5   5   -3.70    6.80
  20   5  -5    5.20    6.90
  19   5  -5   -2.40    6.60
 -19   5   5   -5.50    7.70
  18  -5  -5  -21.10   20.70
 -18   5   5   18.10    7.80
  17  -5  -5    1.80   19.20
 -17   5   5   -2.80    8.00
  16  -5  -5   -2.50   17.00
 -16   5   5  -12.10    7.40
 -16   5   5    4.50    8.10
  15  -5  -5    4.40   15.90
 -15   5   5   11.10    7.40
 -15   5   5    5.80    6.40
  14  -5  -5   66.69   17.00
 -14   5   5  107.39   10.30
 -14   5   5   85.29   10.20
  13  -5  -5   96.09   17.70
 -13   5   5  142.89   10.30
 -13   5   5  139.79   13.70
  12  -5  -5   37.40   13.50
 -12   5   5   43.20    6.20
 -12   5   5   41.60    9.00
  11  -5  -5    5.10   10.80
  11  -5  -5  -38.20   21.70
 -11  -5   5    1.80    9.40
 -11   5   5    3.10    4.40
 -11   5   5    5.60    7.30
  10  -5  -5  227.38   20.40
 -10  -5   5  198.08   18.60
  10  -5  -5  182.78   23.30
 -10   5   5  189.28   11.60
 -10   5   5  214.08   15.10
   9  -5  -5    3.70    4.10
   9  -5  -5    0.40    9.10
   9  -5  -5    1.60   11.50
  -9  -5   5   12.20    9.10
  -9   5   5    8.50    3.90
  -9   5   5    5.30    6.40
   8  -5  -5   -9.40    3.70
  -8  -5   5   -2.00    7.40
  -8   5   5   -4.30    5.70
  -8   5   5    4.00    3.40
   7  -5  -5   94.79   10.10
  -7  -5   5   70.49    9.90
  -7   5   5   84.39    8.40
  -7   5   5   79.89    6.10
  -6  -5   5   -4.50    5.90
   6  -5  -5    1.00    5.60
  -6   5   5    1.60    2.80
  -5  -5   5  225.78   17.30
   5  -5  -5  235.18   16.20
  -5   5   5  241.48   12.00
   4  -5  -5    7.30    6.00
  -4  -5   5    3.80    5.80
  -4   5   5    7.80    2.70
  -3  -5   5    6.20    5.90
   3  -5  -5    7.20    6.70
  -2  -5   5  542.95   28.80
   2  -5  -5  572.14   29.60
   2   5  -5  544.15   25.90
  -1  -5   5  187.78   14.40
   1  -5  -5  198.08   15.40
   1   5  -5  176.98   10.00
   0  -5  -5 1008.20   48.10
   0  -5   5  975.60   46.40
   0   5  -5  951.20   44.20
   1  -5   5    4.40    5.20
  -1  -5  -5    4.60    6.70
   1  -5   5    2.30    5.30
  -1   5  -5    3.80    2.50
  -1   5  -5    3.60    3.40
   2  -5   5  213.28   15.20
  -2  -5  -5  212.88   17.70
   2  -5   5  191.58   16.90
  -2   5  -5  246.08   12.10
  -2   5  -5  204.48   10.90
   3  -5   5  449.46   25.20
  -3  -5  -5  448.26   26.50
   3  -5   5  418.66   27.30
  -3   5  -5  461.15   21.70
   4  -5   5   10.10    7.80
  -4  -5  -5   15.60    8.80
   4  -5   5   -8.60   12.50
  -4   5  -5   17.70    4.10
  -5  -5  -5  121.69   13.20
   5  -5   5  132.29   15.80
  -5   5  -5  133.49   10.60
  -5   5  -5  115.49    8.70
   6  -5   5    6.50    9.00
  -6  -5  -5    0.30    8.00
  -6   5  -5    7.40    4.10
  -6   5  -5    5.70    5.30
  -7  -5  -5   12.80    8.70
   7  -5   5   -2.60    9.80
  -7   5  -5   -3.10    4.80
  -7   5  -5   -3.60    4.10
  -8  -5  -5  230.98   20.50
   8  -5   5  211.08   22.50
  -8   5  -5  245.68   15.20
  -8   5  -5  232.78   13.80
   9  -5   5   -0.70   12.30
  -9  -5  -5    8.20   10.60
  -9   5  -5    6.00    5.10
  -9   5  -5    7.80    5.90
 -10  -5  -5  152.78   16.20
  10  -5   5  153.88   20.80
 -10   5  -5  131.69   11.50
 -10   5  -5  152.08   12.80
  11  -5   5   14.70   15.90
 -11  -5  -5   25.80   11.10
 -11   5  -5   20.60    6.50
 -12  -5  -5    9.80   10.80
  12  -5   5  -13.90   15.50
 -12   5  -5   38.70   12.30
 -12   5  -5   10.80    7.00
 -13  -5  -5    2.00   10.80
  13  -5   5   -5.40   16.60
 -13   5  -5    4.00    7.10
 -13   5  -5    1.70    9.50
  14  -5   5   25.00   18.40
 -14  -5  -5    6.10   10.70
 -14   5  -5   -4.40    5.70
 -14   5  -5  -10.90   10.70
 -15  -5  -5   18.50    9.90
  15  -5   5  -17.00   21.00
 -15   5  -5   10.00   10.50
 -15   5  -5   -3.00    6.10
 -16   5  -5   15.50    8.40
 -16   5  -5    2.50    7.10
 -17   5  -5    3.30    8.30
 -17   5  -5    5.50    7.80
 -18   5  -5    3.00    7.20
 -18   5  -5   12.00    7.50
  19   6  -5    9.10    6.00
 -19   6   5    1.00    6.70
  18   6  -5  -14.70    6.00
 -18   6   5   -2.40    7.20
  17   6  -5    5.80    6.70
 -17   6   5   -4.30    7.80
 -16   6   5   -6.20    7.30
 -15   6   5   30.60    8.40
 -14   6   5   41.60    8.90
 -13   6   5   21.10    8.20
 -12   6   5   -1.40    7.80
 -11   6   5    2.50    7.60
 -10  -6   5    8.30   10.50
 -10   6   5    1.60    7.00
  -9  -6   5   16.50   10.90
  -9   6   5   22.70    7.80
   8  -6  -5    5.50    5.30
  -8  -6   5    5.40   10.50
  -8   6   5   14.20    7.20
  -7  -6   5    0.20    9.30
   7  -6  -5   13.20    5.10
  -7   6   5    6.60    6.60
  -6  -6   5   52.49   11.50
   6  -6  -5   33.70    7.90
  -6   6   5   45.50    7.90
  -5  -6   5   -0.40    8.50
   5  -6  -5   -0.60    6.70
   5   6  -5    1.40    4.20
   4  -6  -5    1.60    7.60
  -4  -6   5   -1.10    8.50
   4   6  -5    3.20    4.10
  -3  -6   5   -4.70    8.30
   3  -6  -5   -2.30    7.50
   3   6  -5   -1.30    3.40
   2  -6  -5  100.79   12.30
  -2  -6   5   84.89   10.70
   2   6  -5   76.19    6.80
   1  -6  -5    8.30    8.20
  -1  -6   5    5.00    7.60
   1   6  -5    0.10    3.20
   0  -6   5   22.50    7.90
   0  -6  -5   28.80    9.10
   0   6  -5   19.20    4.80
   0   6  -5   25.10    3.90
  -1  -6  -5   12.70    8.60
  -1   6  -5   22.80    4.70
  -2  -6  -5    2.70   10.20
  -2   6  -5   11.70    4.40
  -3  -6  -5    6.00    9.80
  -3   6  -5    3.60    4.20
  -4  -6  -5  233.28   21.30
  -4   6  -5  206.68   12.60
  -5  -6  -5   -4.90   10.20
  -5   6  -5    5.70    4.40
  -5   6  -5    0.90    6.00
  -6  -6  -5  133.49   16.50
  -6   6  -5  111.39   10.60
  -6   6  -5   89.89    8.90
  -7  -6  -5    7.80   10.10
  -7   6  -5   16.00    7.00
  -7   6  -5    0.10    5.00
  -8  -6  -5   -9.40    9.80
   8  -6   5  -10.20   20.20
   8  -6   5    1.80   11.50
  -8   6  -5    6.10    6.70
   9  -6   5    6.20   12.90
  -9  -6  -5    1.20   11.00
  -9   6  -5    1.50    6.20
  10  -6   5  102.89   17.80
 -10  -6  -5   94.89   15.00
 -10   6  -5  123.69   12.00
  11  -6   5   37.40   16.50
 -11  -6  -5   32.10   12.70
 -11   6  -5   40.00   13.30
 -11   6  -5   25.70    6.70
 -12  -6  -5   10.40   11.80
  12  -6   5   20.60   17.40
 -12   6  -5   17.60    6.60
 -12   6  -5   20.80   11.60
 -13  -6  -5   22.70   12.40
  13  -6   5  -17.40   18.00
 -13   6  -5   27.20    7.40
 -13   6  -5   29.80   10.80
 -14  -6  -5   -0.70   10.70
 -14   6  -5  -11.00    9.70
 -14   6  -5   14.40    7.10
 -15  -6  -5  -10.70    9.80
 -15   6  -5    7.60    6.80
 -15   6  -5   -3.70    7.70
 -16   6  -5   12.10    8.10
 -16   6  -5    0.80    6.50
  16   7  -5    6.30    6.40
 -16   7   5    8.30    8.10
  15   7  -5    9.20    6.30
 -15   7   5   19.10    8.60
 -14   7   5   18.90    8.40
  14   7  -5    7.00    6.20
  13   7  -5   -7.40    6.10
 -13   7   5    9.10    7.60
  12   7  -5   -7.50    5.60
 -12   7   5    1.00    7.80
  11   7  -5   -0.60    6.10
 -11   7   5    3.90    7.00
 -10   7   5   -0.80    7.60
  10   7  -5    8.50    5.80
   9   7  -5   28.40    6.70
  -9   7   5   13.80    8.20
   8   7  -5   -2.40    5.20
  -8   7   5    2.70    6.70
  -7  -7   5    1.30   11.50
   7   7  -5    7.50    5.20
  -7   7   5    5.70    6.40
   6  -7  -5    2.40    5.80
  -6  -7   5    8.80   10.30
  -6   7   5   18.00    6.50
   6   7  -5   11.80    5.30
   5  -7  -5    7.40    7.30
  -5  -7   5    7.20   10.50
  -5   7   5    6.40    6.00
   5   7  -5   10.10    4.80
  -4  -7   5   76.19   12.60
   4  -7  -5   59.99   10.60
   4   7  -5   68.29    6.40
  -4   7   5   55.29    7.70
   3  -7  -5   -2.30    8.50
  -3  -7   5   13.20   10.30
   3   7  -5   -0.70    3.90
  -3   7   5    2.80    5.60
   2  -7  -5   -5.50    9.30
   2   7  -5   -1.30    4.00
   1  -7  -5   25.80   11.20
   1   7  -5   18.30    5.00
   0  -7  -5    8.00    9.60
   0   7  -5    3.30    5.00
  -1  -7  -5    2.40   10.70
  -1   7  -5   -8.40    4.50
  -2  -7  -5    8.90   11.60
  -2   7  -5   21.10    5.20
  -3  -7  -5   64.49   14.40
  -3   7  -5   59.69    6.70
  -4  -7  -5    6.90   12.00
  -4   7  -5   -2.80    4.90
  -4   7  -5    2.80    5.80
  -5  -7  -5   48.90   12.60
  -5   7  -5   31.70    6.30
  -6  -7  -5    8.70   11.20
  -6   7  -5    6.70    5.90
  -7  -7  -5   76.29   15.40
  -7   7  -5   79.09    9.40
  -8  -7  -5    0.50   10.90
  -8   7  -5   -7.50    5.00
  -9  -7  -5   33.60   13.90
  -9   7  -5   17.70    6.10
 -10  -7  -5    4.00   12.70
 -10   7  -5   23.10   10.80
 -10   7  -5   17.20    6.20
 -11  -7  -5   -0.40   12.40
 -11   7  -5   11.20   10.30
 -11   7  -5    3.50    6.10
 -12  -7  -5   33.80   11.70
 -12   7  -5   24.00    6.70
 -12   7  -5   15.10   10.40
 -13  -7  -5   13.30   11.00
 -13   7  -5    2.20    6.30
 -13   7  -5    2.80    9.20
 -14  -7  -5   -9.70    9.30
 -14   7  -5  -11.90    8.50
 -14   7  -5    5.70    8.00
  13   8  -5    2.00    5.40
  12   8  -5    8.60    5.90
 -12   8   5    7.10    9.60
 -11   8   5   -6.90    8.70
  11   8  -5    0.90    5.60
  10   8  -5   -1.40    5.70
 -10   8   5    0.30   11.80
   9   8  -5   -2.10    5.30
   8   8  -5   15.10    5.50
   7   8  -5   -0.60    5.00
   6   8  -5    6.20    5.50
   4  -8  -5   -6.40    7.20
   4   8  -5    4.50    5.20
   3  -8  -5   31.00    9.90
   3   8  -5   19.30    5.80
   2  -8  -5   -0.80    9.30
   2   8  -5    5.80    5.40
   1  -8  -5   15.20   10.30
   1   8  -5   20.40    6.00
   0  -8  -5   10.70   11.10
  -1  -8  -5   13.80   10.40
  -2  -8  -5   18.60   12.50
  -2   8  -5    3.20    5.50
  -3  -8  -5    3.90   11.70
  -3   8  -5   -3.20    5.10
  -4  -8  -5    6.00   12.50
  -4   8  -5   17.20    6.30
  -5  -8  -5   17.50   11.10
  -5   8  -5   11.90    5.80
  -6  -8  -5   15.80   12.10
  -6   8  -5   17.30    6.50
  -7  -8  -5   -1.60   12.10
  -7   8  -5    5.90    6.00
  -8  -8  -5    1.40   10.60
  -8   8  -5   15.20    9.20
  -8   8  -5   11.80    6.40
  -9  -8  -5    9.50   11.90
  -9   8  -5   -7.10    6.40
  -9   8  -5  -12.00    9.30
 -10  -8  -5   11.10    9.80
 -10   8  -5   -2.50    8.70
 -10   8  -5   -2.50    7.70
   2   9  -5    5.50    5.70
   1  -9  -5    2.00    9.60
   1   9  -5    4.20    5.80
   0  -9  -5   31.40   10.90
   0   9  -5    0.20    5.90
  -1  -9  -5    7.60    9.00
  -1   9  -5    0.20    5.80
  -2  -9  -5   -1.80    8.90
  -3  -9  -5    7.10   10.60
  -4  -9  -5   -3.70   10.50
  -5  -9  -5    8.50   11.70
  -5   9  -5   13.80    8.90
 -24   0   6    1.30    5.70
 -23   0   6    1.50    5.30
 -22   0   6    5.20    6.50
 -21   0   6   17.30    7.50
 -20   0   6    3.90    6.60
 -19   0   6   12.40    6.30
  19   0  -6   -0.30    4.20
  18   0  -6    2.70    3.90
 -18   0   6    7.60    7.00
 -17   0   6   63.69    9.10
  17   0  -6  -14.50   29.90
  17   0  -6   96.89    7.80
 -17   0   6   73.19    9.30
  16   0  -6  115.09    9.20
 -16   0   6   99.79   10.00
 -16   0   6   75.39    8.80
  16   0  -6   56.19   25.80
  15   0  -6  324.07   42.80
 -15   0   6  228.98   15.50
 -15   0   6  261.47   15.90
 -14   0   6   -1.90    5.10
  14   0  -6  -23.20   16.50
 -14   0   6   -2.30    5.20
 -13   0   6   10.20    5.80
 -13   0   6   19.30    5.60
  13   0  -6   27.60   17.00
 -12   0   6  589.74   28.40
  12   0  -6  603.04   40.40
 -12   0   6  572.34   28.30
 -11   0   6  491.05   23.70
 -11   0   6  469.45   23.50
 -10   0   6   19.40    4.60
 -10   0   6   17.30    4.70
  10   0  -6    9.70   15.90
  -9   0   6  202.48   11.70
  -9   0   6  212.78   11.70
   9   0  -6  174.08   20.00
  -8   0   6 1310.47   59.19
  -8   0   6 1318.47   59.29
  -7   0   6   90.89    6.70
  -7   0   6   82.89    6.50
   7   0  -6   87.99    5.90
   7   0  -6  127.09   13.50
   6   0  -6  115.39    6.80
  -6   0   6  112.49    7.10
   6   0  -6  143.09   14.00
   5   0  -6  693.13   31.50
  -5   0   6  704.63   31.70
  -4   0   6 2041.50   92.09
   4   0  -6 2110.99   91.99
   3   0  -6 5004.70  224.48
  -3   0   6 5017.10  221.18
   2   0  -6  498.85   24.90
   2   0  -6  607.34   29.60
  -2   0   6  542.45   25.40
   2   0  -6  593.94   25.30
   1   0  -6  301.57   19.50
   1   0  -6  290.67   14.40
   1   0  -6  320.37   14.20
   0   0  -6 3620.84  147.19
   0   0  -6 3104.19  150.98
   0   0  -6 3250.87  147.29
  -1   0  -6 9846.31  420.06
  -1   0  -6 9628.64  420.16
  -1   0  -6 9108.99  419.86
  -2   0  -6  795.52   35.20
  -2   0  -6  760.22   35.10
  -2   0  -6  783.72   35.50
  -2   0  -6  769.92   35.60
  -2   0  -6  798.02   41.20
  -3   0  -6  805.82   36.50
  -3   0  -6  789.32   36.20
  -3   0  -6  788.92   36.00
  -3   0  -6  808.82   36.40
  -4   0  -6  172.78    9.60
  -4   0  -6  153.18    9.60
  -4   0  -6  188.48    9.30
  -5   0  -6  765.02   35.10
  -5   0  -6  759.92   35.10
  -5   0  -6  773.82   35.30
   5   0   6  767.72   40.40
  -6   0  -6 1323.67   62.49
  -6   0  -6 1469.45   62.89
  -6   0  -6 1413.16   62.69
  -6   0  -6 1373.66   62.79
   6   0   6 1387.26   68.69
  -7   0  -6  108.09    7.60
  -7   0  -6   84.79    7.50
  -7   0  -6  106.49    8.00
  -7   0  -6   89.09    8.10
  -8   0  -6  178.78   11.20
  -8   0  -6  191.58   11.00
  -8   0  -6  195.68   12.00
   8   0   6  215.78   22.90
  -8   0  -6  205.88   11.80
  -9   0  -6  180.08   11.30
   9   0   6  202.18   24.00
  -9   0  -6  170.08   10.60
  -9   0  -6  199.78   12.00
  -9   0  -6  200.38   11.90
 -10   0  -6  328.77   17.90
 -10   0  -6  320.57   18.00
 -10   0  -6  340.07   17.00
  10   0   6  340.07   34.90
 -10   0  -6  324.97   17.40
  11   0   6   -9.40   20.70
 -11   0  -6   30.00    7.30
 -11   0  -6   28.60    5.90
 -11   0  -6   22.20    5.50
 -12   0  -6   33.40    7.90
  12   0   6   28.80   22.70
 -12   0  -6   23.60    6.30
 -13   0  -6   -3.40    6.20
 -13   0  -6   -3.20    5.80
 -14   0  -6  195.98   14.30
 -14   0  -6  234.78   16.30
 -15   0  -6  117.59   12.30
 -15   0  -6   99.09   10.80
 -16   0  -6    5.70    6.20
 -16   0  -6    5.10    7.20
 -17   0  -6    5.60    5.80
 -17   0  -6   -0.30    7.40
 -18   0  -6   16.50    8.80
 -18   0  -6   12.70    6.10
 -19   0  -6   20.10    6.30
 -19   0  -6    8.50    8.50
 -20   0  -6   16.40    7.90
 -20   0  -6    3.60    7.00
 -21   0  -6   -5.60    5.90
 -24  -1   6   -3.50    5.40
 -24   1   6   14.70    6.70
 -23  -1   6    0.20    5.20
 -23   1   6   -2.10    6.50
 -22  -1   6    4.30    5.90
 -22   1   6    1.40    5.80
 -21  -1   6   -3.10    5.60
  21  -1  -6   30.30   47.20
 -21   1   6    2.20    6.40
  21   1  -6  -11.80    4.90
 -20  -1   6    8.00    5.90
  20  -1  -6   25.60   59.39
  20   1  -6    6.10    5.90
 -20   1   6    6.20    7.50
  19  -1  -6   20.40   47.50
 -19  -1   6   -0.30    5.50
 -19   1   6    2.30    6.70
  19   1  -6   -3.30    5.90
 -19   1   6    1.20    6.40
 -18  -1   6   27.70    6.90
  18  -1  -6   17.20   23.20
 -18   1   6   35.10    8.70
 -18   1   6   30.90    7.50
 -17  -1   6    9.00    5.70
  17  -1  -6  -48.20   24.30
 -17   1   6   14.80    7.50
 -17   1   6   21.50    6.90
 -16  -1   6    0.90    6.20
  16  -1  -6   -6.30    3.30
  16  -1  -6  -32.20   16.80
 -16   1   6   -1.20    6.40
 -16   1   6   -1.60    6.30
 -15  -1   6  369.86   21.10
  15  -1  -6  380.16   37.30
 -15   1   6  394.16   21.40
 -15   1   6  413.86   21.10
  14  -1  -6   21.80   15.50
  14  -1  -6   50.29    4.60
 -14  -1   6   27.10    5.90
  14   1  -6   75.29   26.10
 -14   1   6   52.99    7.30
 -14   1   6   34.00    6.80
  13  -1  -6   49.50    4.50
 -13  -1   6   33.00    5.70
  13  -1  -6   24.80   13.10
 -13   1   6   43.60    6.30
  13   1  -6   18.40   22.90
 -13   1   6   35.70    6.30
 -12  -1   6   12.30    4.80
  12  -1  -6   16.90    3.30
  12  -1  -6    2.60   11.20
  12   1  -6   28.70   23.10
 -12   1   6   20.40    4.50
 -12   1   6   11.10    5.20
  11  -1  -6   62.89   12.80
  11  -1  -6   85.59    6.20
 -11  -1   6   95.29    8.20
 -11   1   6  105.99    7.70
 -11   1   6   96.39    8.80
  11   1  -6   73.89   17.30
  10  -1  -6  100.29   14.60
 -10  -1   6   84.89    7.70
  10  -1  -6   90.49    6.00
  10   1  -6   67.19   16.10
 -10   1   6   76.89    7.00
 -10   1   6   97.19    8.40
   9  -1  -6    0.50   10.90
  -9  -1   6   10.90    4.10
   9  -1  -6    7.80    2.60
   9   1  -6   10.60   19.40
  -9   1   6   10.40    4.80
  -9   1   6   10.20    3.70
   8  -1  -6    1.40    2.20
  -8  -1   6    3.40    3.50
   8  -1  -6    3.40    7.20
   8   1  -6   -4.00   10.60
  -8   1   6   11.10    4.30
  -8   1   6    8.90    3.20
   7  -1  -6   -3.80    5.70
  -7  -1   6    4.80    3.40
   7  -1  -6    6.10    2.30
  -7   1   6    2.10    2.50
  -7   1   6    4.00    3.50
   7   1  -6    9.80    9.80
   6  -1  -6  648.74   29.60
   6  -1  -6  666.73   34.30
  -6  -1   6  678.43   30.30
   6   1  -6  591.34   35.80
  -6   1   6  695.73   30.10
  -6   1   6  638.64   29.70
   5  -1  -6  404.76   23.40
   5  -1  -6  417.86   19.40
  -5  -1   6  420.56   19.90
  -5   1   6  443.16   19.70
  -4  -1   6   46.00    4.80
   4  -1  -6   54.59    4.20
   4   1  -6   53.59    4.60
  -3  -1   6 2335.27  104.79
   3  -1  -6 2406.86  104.49
   3  -1  -6 2414.46  107.49
   3   1  -6 2374.86  104.59
  -3   1   6 2270.77  104.39
   2  -1  -6  209.08   15.20
   2  -1  -6  247.28   11.60
   2   1  -6  237.18   11.50
   1  -1  -6 3041.80  133.69
   1  -1  -6 3062.99  134.19
   1  -1  -6 3067.69  136.69
   1  -1  -6 2952.30  133.39
   1   1  -6 2975.40  133.49
   0  -1  -6 1839.82   82.99
   0  -1  -6 1746.43   79.59
   0  -1  -6 1776.32   79.29
   0  -1  -6 1813.42   80.09
   0   1  -6 1785.12   79.19
   0   1  -6 1765.42   79.29
  -1  -1  -6   81.49    6.50
  -1  -1  -6   99.39    5.90
  -1  -1  -6   98.59    7.50
  -1  -1  -6   87.79   10.00
  -1   1  -6   86.69    5.70
  -2  -1  -6  430.96   27.00
  -2  -1  -6  465.65   22.70
  -2  -1  -6  476.85   21.80
  -2  -1  -6  471.95   21.50
  -2   1  -6  504.55   21.60
  -2   1  -6  406.86   29.60
  -2   1  -6  476.35   21.70
  -3  -1  -6   46.80    5.60
  -3  -1  -6   62.19    5.10
  -3  -1  -6   68.49    5.80
  -3  -1  -6   33.40    8.90
  -3   1  -6   88.69   18.20
  -3   1  -6   51.29    4.90
  -3   1  -6   75.59    5.40
  -3   1  -6   60.89    5.10
  -4  -1  -6  865.21   38.30
  -4  -1  -6  821.72   37.50
  -4  -1  -6  805.72   37.20
  -4   1  -6  805.22   37.30
  -4   1  -6  801.92   37.30
  -4   1  -6  825.92   37.30
  -5  -1  -6   38.00    3.50
  -5  -1  -6   46.10    5.40
  -5  -1  -6   43.40    5.60
  -5  -1  -6   42.20    4.70
   5  -1   6   32.40    8.30
  -5   1  -6   44.90    4.70
  -5   1  -6   39.30    4.60
   6  -1   6   38.50   10.60
  -6  -1  -6   27.50    4.70
  -6  -1  -6   25.80    3.40
  -6  -1  -6   23.90    5.00
  -6  -1  -6   27.70    5.20
  -6   1  -6   18.40    4.00
  -6   1  -6   22.40    4.50
   7  -1   6    0.30    9.80
  -7  -1  -6   -0.90    4.10
  -7  -1  -6    2.00    3.00
  -7  -1  -6   -3.30    4.00
  -7  -1  -6   -3.90    4.20
  -7   1  -6   -1.30    3.50
  -7   1  -6   -1.30    4.40
   7   1   6  -24.00   17.80
   8  -1   6  745.83   42.40
  -8  -1  -6  739.73   32.90
  -8  -1  -6  732.63   34.30
  -8  -1  -6  730.13   33.70
  -8  -1  -6  677.03   33.70
  -8   1  -6  709.93   33.50
  -8   1  -6  720.63   33.60
   8   1   6  605.44   49.70
   9  -1   6  189.38   21.70
  -9  -1  -6  201.08   12.70
  -9  -1  -6  188.88   12.40
  -9  -1  -6  190.28   11.10
  -9   1  -6  199.78   12.30
  -9   1  -6  192.78   13.00
  -9   1  -6  200.38   12.30
  10  -1   6   41.80   14.80
 -10  -1  -6   24.90    5.70
 -10  -1  -6   20.00    4.60
 -10  -1  -6   13.10    5.80
 -10   1  -6   23.80    5.90
 -10   1  -6   16.20    5.80
 -10   1  -6   18.00    6.20
 -11  -1  -6   83.39    8.20
  11  -1   6  136.09   30.00
 -11  -1  -6   73.89    8.00
 -11  -1  -6   91.39    9.70
 -11   1  -6   80.09    8.50
 -11   1  -6   83.79    8.30
 -11   1  -6   78.89    8.60
  12  -1   6  418.96   50.39
 -12  -1  -6  329.77   19.10
 -12  -1  -6  321.37   17.60
 -12  -1  -6  307.47   18.20
 -12   1  -6  315.97   18.80
 -12   1  -6  347.97   19.20
 -12   1  -6  350.06   19.00
 -13  -1  -6  375.46   21.90
  13  -1   6  319.47   38.80
 -13  -1  -6  378.36   20.30
 -13   1  -6  390.46   21.60
 -13   1  -6  423.76   22.30
 -14  -1  -6   -0.10    5.40
 -14  -1  -6   -8.70    7.30
  14  -1   6   30.00   45.20
 -14   1  -6   10.60    8.20
 -14   1  -6   -1.00    7.00
 -15  -1  -6   -0.60    4.60
 -15  -1  -6    2.90    7.00
  15  -1   6  -96.29   55.79
 -15   1  -6    1.80    8.20
 -15   1  -6    3.00    7.10
 -16  -1  -6   -2.00    4.10
 -16  -1  -6    3.40    6.70
 -16   1  -6   19.70    7.70
 -16   1  -6    5.30    6.90
 -17  -1  -6   21.50    7.10
 -17  -1  -6    9.90    5.00
 -17   1  -6   27.60    7.60
 -17   1  -6   33.50    7.40
 -18  -1  -6   -2.60    7.20
 -18  -1  -6    7.40    6.20
 -18   1  -6    9.80    6.40
 -18   1  -6    5.90    7.80
 -19  -1  -6  -15.50    7.70
 -19   1  -6   -7.10    7.60
 -19   1  -6    5.00    5.80
 -20   1  -6   -4.40    7.30
 -20   1  -6    1.30    5.50
 -21   1  -6    7.70    7.90
 -21   1  -6   -7.20    5.60
 -24   2   6   -2.80    6.20
 -23  -2   6   -0.90    5.30
 -23   2   6    9.30    6.30
  23   2  -6  -10.90    7.70
 -22  -2   6   -5.00    5.20
  22   2  -6   -1.30    6.30
 -22   2   6   -3.00    6.20
 -21  -2   6   -3.70    6.00
  21  -2  -6  -30.50   36.70
  21   2  -6   -6.40    6.20
 -21   2   6    2.60    7.30
 -20  -2   6    9.10    6.70
  20  -2  -6   20.00   26.60
 -20   2   6    3.30    7.40
  20   2  -6    6.80    6.60
 -20   2   6    5.10    6.70
  19  -2  -6  -18.60   21.80
 -19  -2   6    3.90    5.50
 -19   2   6   10.30    7.90
 -19   2   6    3.10    7.10
  18  -2  -6  -11.90   38.10
 -18  -2   6   -0.20    6.30
 -18   2   6   -1.60    6.70
 -18   2   6   -4.90    7.50
 -17  -2   6    2.30    5.50
  17  -2  -6   -8.50   23.00
 -17   2   6    3.70    7.50
 -17   2   6    7.50    6.60
 -16  -2   6  144.69   12.70
 -16   2   6  166.88   12.50
 -16   2   6  166.28   14.00
 -15  -2   6  154.88   12.50
  15  -2  -6  116.79   20.00
 -15   2   6  162.18   13.50
 -15   2   6  173.28   11.90
 -14  -2   6  132.09   11.40
 -14   2   6  152.88   12.60
 -14   2   6  146.29   10.40
  13  -2  -6   75.49   19.60
 -13  -2   6   29.60    5.70
 -13   2   6   45.20    7.50
 -13   2   6   36.00    5.30
 -12  -2   6    1.50    4.30
  12  -2  -6   -4.70    3.70
  12  -2  -6   -4.50    9.80
 -12   2   6    2.60    4.10
 -12   2   6   -0.30    5.30
  11  -2  -6   17.60   10.40
 -11  -2   6   -2.00    3.80
 -11   2   6    2.20    3.50
 -11   2   6    5.30    5.00
  10  -2  -6   14.00    8.40
 -10  -2   6   15.30    4.20
  10  -2  -6   16.20    3.80
 -10   2   6   17.40    3.60
 -10   2   6   24.90    5.30
   9  -2  -6  101.49   12.80
  -9  -2   6  110.99    8.20
   9  -2  -6  104.29    7.30
  -9   2   6  115.39    7.10
  -9   2   6  121.59    8.70
   8  -2  -6  110.79   13.10
  -8  -2   6  123.69    8.30
   8  -2  -6  113.39    6.50
  -8   2   6  106.09    6.90
  -8   2   6  117.89    8.40
   7  -2  -6   26.50    2.90
   7  -2  -6   26.40    5.10
  -7  -2   6   24.70    4.40
   7  -2  -6   24.70    7.90
  -7   2   6   27.60    4.80
  -7   2   6   32.90    3.30
  -6  -2   6   25.30    4.20
   6  -2  -6   19.70    2.60
   6  -2  -6   27.00    5.00
   6  -2  -6   13.40    6.60
  -6   2   6   23.30    3.90
  -6   2   6   14.70    2.50
   5  -2  -6   10.80    5.30
   5  -2  -6   10.20    2.40
   5  -2  -6    9.60    4.10
  -5   2   6   19.20    3.50
   4  -2  -6  111.69   10.70
   4  -2  -6  104.29    8.50
   4  -2  -6  108.39    6.30
  -4   2   6  103.09    6.30
   3  -2  -6   92.49    9.60
   3  -2  -6   89.49    7.90
   3  -2  -6   82.69    5.70
   3   2  -6   85.69    5.90
  -3   2   6   86.99    5.20
   2  -2  -6  686.63   33.00
   2  -2  -6  722.93   34.50
   2   2  -6  698.03   31.80
   1  -2  -6  360.86   18.90
   1  -2  -6  380.96   20.50
   1   2  -6  361.36   17.10
   0  -2  -6   77.79    9.60
   0  -2  -6   80.49    8.10
   0   2  -6   84.49    5.20
  -1  -2  -6 1064.59   52.39
  -1  -2  -6 1080.89   50.39
  -1   2  -6 1147.89   49.00
  -1   2  -6 1072.89   48.90
  -2  -2  -6  145.49   10.80
  -2  -2  -6  141.49    7.90
  -2   2  -6  156.88    8.00
  -2   2  -6  149.09    8.30
  -3  -2  -6   38.10    6.10
  -3  -2  -6   39.60    4.00
  -3   2  -6   39.10    3.60
  -3   2  -6   35.00    3.90
  -4  -2  -6  560.54   27.50
  -4  -2  -6  554.64   25.70
  -4   2  -6  531.85   25.40
  -4   2  -6  556.74   25.50
   5  -2   6   16.40    7.80
  -5  -2  -6   20.40    5.30
  -5  -2  -6   15.60    4.10
  -5   2  -6   23.60    4.70
  -5   2  -6   26.30    3.90
  -6  -2  -6  124.59    9.10
  -6  -2  -6  134.89   11.00
   6  -2   6  140.49   15.70
  -6  -2  -6  123.19    7.00
  -6   2  -6  128.59    8.70
  -6   2  -6  140.19    8.70
   7  -2   6  150.28   17.50
  -7  -2  -6  118.69    7.10
  -7  -2  -6  121.29   11.20
  -7  -2  -6  121.49    9.30
  -7   2  -6  110.59    8.40
  -7   2  -6  122.79    8.80
   8  -2   6  179.18   19.90
  -8  -2  -6  157.38   11.60
  -8  -2  -6  160.78   12.90
  -8  -2  -6  181.28    9.50
  -8   2  -6  159.38   10.70
  -8   2  -6  168.78   10.70
  -9  -2  -6   45.50    7.10
   9  -2   6   71.39   15.00
  -9  -2  -6   50.39    5.10
  -9  -2  -6   42.90    7.60
  -9   2  -6   39.60    6.20
  -9   2  -6   45.60    5.90
 -10  -2  -6   17.90    6.60
 -10  -2  -6   20.70    6.40
 -10  -2  -6   35.80    4.80
  10  -2   6   23.60   12.00
 -10   2  -6   35.60    8.00
 -10   2  -6   34.20    6.20
 -10   2  -6   27.60    6.80
  11  -2   6  141.29   20.40
 -11  -2  -6  188.98   14.30
 -11  -2  -6  197.78   15.10
 -11   2  -6  187.98   13.20
 -11   2  -6  201.48   13.90
 -11   2  -6  190.68   14.80
 -12  -2  -6  282.87   18.50
 -12  -2  -6  296.87   18.40
  12  -2   6  269.07   33.40
 -12   2  -6  272.17   18.70
 -12   2  -6  297.37   18.10
 -12   2  -6  287.07   17.10
 -13  -2  -6   10.80    7.00
  13  -2   6   32.00   20.20
 -13  -2  -6    9.50    7.40
 -13   2  -6   13.40    8.60
 -13   2  -6   16.10    7.80
 -13   2  -6   14.80    6.60
 -14  -2  -6   36.70    8.20
  14  -2   6   53.59   25.90
 -14  -2  -6   20.80    7.60
 -14   2  -6   35.70    8.50
 -14   2  -6   45.70    9.60
  15  -2   6   -2.70   26.60
 -15  -2  -6    6.60    7.70
 -15  -2  -6   12.00    5.50
 -15   2  -6    0.70    7.20
 -15   2  -6    0.80    7.70
  16  -2   6  -10.40   37.70
 -16  -2  -6   18.10    9.20
 -16   2  -6    9.60    7.20
 -16   2  -6   13.20    7.90
  17  -2   6   14.80   39.10
 -17   2  -6    4.30    7.30
 -17   2  -6   -1.80    7.40
  18  -2   6   -9.80   55.09
 -18   2  -6    4.40    7.50
 -18   2  -6   -0.80    7.00
 -19   2  -6   -9.00    8.00
 -19   2  -6    3.80    6.30
 -20   2  -6   -9.40    5.40
 -20   2  -6    1.50    5.90
 -21   2  -6    3.40    6.30
 -21   2  -6   35.70    9.40
  23   3  -6    6.70    6.30
 -23   3   6   -3.30    6.60
  22   3  -6   -0.80    5.90
 -22   3   6    0.30    6.30
 -21   3   6    2.90    7.80
  21   3  -6    2.80    6.60
  20  -3  -6  -29.00   26.70
 -20   3   6   12.00    7.20
 -20   3   6   -4.40    6.80
  20   3  -6   -1.00    6.50
 -19  -3   6    6.70    6.80
  19  -3  -6   19.10   25.00
 -19   3   6    4.70    7.40
 -19   3   6    1.00    7.00
  18  -3  -6   17.20   21.70
 -18  -3   6    0.20    6.30
 -18   3   6   -0.70    6.40
 -18   3   6    5.20    7.90
  17  -3  -6   36.00   19.70
 -17  -3   6   37.60    8.10
 -17   3   6   44.90    7.30
 -17   3   6   30.00    8.90
 -16  -3   6   14.80    7.10
  16  -3  -6   27.00   19.20
 -16   3   6   30.60    8.70
 -16   3   6   41.20    7.00
 -15  -3   6   -2.50    6.70
  15  -3  -6   -4.70   15.20
 -15   3   6   10.60    5.50
 -15   3   6    1.10    7.00
 -14  -3   6   27.30    6.90
  14  -3  -6    8.00   13.90
 -14   3   6   33.00    5.90
 -14   3   6   41.30    7.70
 -13  -3   6   35.70    7.50
  13  -3  -6   28.80   13.70
 -13   3   6   43.20    6.00
 -13   3   6   37.70    7.20
 -12  -3   6   70.09    7.80
  12  -3  -6   62.09   13.70
 -12   3   6   81.79    7.30
 -12   3   6   90.99    9.20
  11  -3  -6  101.09    9.10
  11  -3  -6  145.99   18.20
 -11   3   6  139.49   10.50
 -11   3   6  107.69    7.90
  10  -3  -6   15.60    9.80
 -10  -3   6   18.40    5.50
  10  -3  -6   20.10    4.80
 -10   3   6   34.00    4.10
   9  -3  -6  215.68   13.60
   9  -3  -6  232.68   19.70
  -9  -3   6  217.98   16.00
  -9   3   6  225.78   13.40
  -9   3   6  235.58   11.70
   8  -3  -6  675.63   33.50
   8  -3  -6  730.13   37.80
  -8  -3   6  703.63   34.60
  -8   3   6  674.73   31.80
  -8   3   6  722.43   33.00
   7  -3  -6  557.94   26.50
   7  -3  -6  549.35   29.70
  -7  -3   6  529.45   27.30
  -7  -3   6  487.85   32.40
  -7   3   6  550.74   25.40
  -7   3   6  504.25   24.30
  -6  -3   6   25.10    6.20
   6  -3  -6   25.60    7.00
  -6  -3   6   18.10    9.70
   6  -3  -6   35.60    5.80
  -6   3   6   36.60    3.20
  -6   3   6   32.40    4.50
   5  -3  -6  172.48   12.30
  -5  -3   6  163.68   13.30
  -5  -3   6  149.09   16.80
   5  -3  -6  199.58   14.10
  -5   3   6  179.98    8.90
  -5   3   6  209.08   10.40
   4  -3  -6   12.90    5.70
  -4  -3   6   22.50    8.50
   4  -3  -6   33.90    6.10
  -4  -3   6   13.40    5.10
  -4   3   6   18.90    3.50
   3  -3  -6  196.18   13.30
   3  -3  -6  201.28   12.90
  -3  -3   6  165.78   16.80
  -3  -3   6  214.38   13.10
   2  -3  -6  647.64   31.50
  -2  -3   6  634.84   31.00
  -2  -3   6  616.74   34.40
   2  -3  -6  659.03   30.90
   2   3  -6  656.23   29.50
   1  -3  -6   75.09    7.80
  -1  -3   6   76.39    6.80
  -1  -3   6   42.50   10.50
   1   3  -6   59.59    5.00
   0  -3   6  184.28   18.40
   0  -3  -6  136.29   11.70
   0   3  -6  153.98    8.30
   1  -3   6  198.28   22.10
  -1  -3  -6  245.18   14.80
  -1   3  -6  239.98   11.70
  -1   3  -6  219.18   11.30
  -2  -3  -6  620.84   30.40
  -2   3  -6  596.64   27.70
  -2   3  -6  608.74   27.90
  -3  -3  -6  136.29   11.80
  -3   3  -6  147.29    8.30
  -3   3  -6  133.39    7.60
  -4  -3  -6  598.44   30.40
   4  -3   6  611.14   32.90
  -4   3  -6  607.34   27.90
  -4   3  -6  591.14   27.50
  -5  -3  -6   19.80    6.50
   5  -3   6   10.40    8.00
  -5   3  -6   20.40    3.50
  -5   3  -6   27.60    5.40
  -6  -3  -6    9.50    6.10
   6  -3   6    2.40    7.60
  -6   3  -6    4.60    4.50
  -6   3  -6    5.50    3.60
   7  -3   6    5.80    9.10
  -7  -3  -6   24.30    6.90
  -7   3  -6   31.60    4.80
  -7   3  -6   26.40    5.40
  -8  -3  -6  303.87   19.50
   8  -3   6  290.07   25.60
  -8   3  -6  314.37   16.80
  -8   3  -6  304.37   16.30
   9  -3   6  147.59   19.10
  -9  -3  -6  125.79   14.00
  -9   3  -6  139.49   10.00
  -9   3  -6  127.49   10.60
  10  -3   6    1.90   13.10
 -10  -3  -6    8.60    7.50
 -10   3  -6   12.10    5.50
 -10   3  -6    5.30    6.00
 -11  -3  -6   37.80    9.10
  11  -3   6   18.00   13.60
 -11   3  -6   21.50    6.30
 -11   3  -6   25.00    8.00
 -11   3  -6   24.20    9.20
 -12  -3  -6   46.10    9.50
  12  -3   6   48.80   19.10
 -12   3  -6   58.69   11.00
 -12   3  -6   35.90    8.00
 -12   3  -6   49.90    7.80
 -13  -3  -6  166.28   15.80
  13  -3   6  123.59   22.90
 -13   3  -6  167.08   16.30
 -13   3  -6  139.99   13.00
 -13   3  -6  155.88   14.10
  14  -3   6   46.90   23.90
 -14  -3  -6  105.29   12.30
 -14   3  -6   90.29   12.00
 -14   3  -6   62.99    8.80
 -15  -3  -6    5.10    7.90
  15  -3   6  -40.60   24.20
 -15   3  -6   14.20    8.70
 -15   3  -6   16.10    9.20
  16  -3   6   20.10   27.80
 -16   3  -6    2.90    8.10
 -16   3  -6    0.20    8.00
  17  -3   6   25.80   33.40
 -17   3  -6   13.00    8.30
 -17   3  -6   19.90    6.80
 -18   3  -6  -11.90    7.20
 -18   3  -6   -0.60    8.50
 -19   3  -6   -1.60    5.80
 -19   3  -6    2.80    7.50
 -20   3  -6   -2.40    6.40
 -20   3  -6   14.20    6.30
 -22   4   6   -1.60    7.00
  22   4  -6    4.30    6.30
 -21   4   6    6.70    6.90
  21   4  -6   -4.30    6.00
 -20   4   6    9.70    8.00
  20   4  -6    3.00    7.00
  19  -4  -6   -3.80   21.90
 -19   4   6   -8.50    8.00
 -19   4   6   -8.90    6.70
  18  -4  -6  -14.90   20.90
 -18   4   6    1.00    7.90
 -18   4   6   -7.80    7.10
  17  -4  -6   28.40   18.80
 -17   4   6    2.20    6.30
 -17   4   6   23.00    9.20
  16  -4  -6    1.20   16.90
 -16   4   6    4.80    8.40
 -16   4   6    3.80    5.80
  15  -4  -6    7.90   15.60
 -15   4   6   20.00    6.10
 -15   4   6   14.10    8.70
  14  -4  -6   15.10   15.70
 -14   4   6   19.30    8.10
 -14   4   6   17.00    5.20
  13  -4  -6  208.98   25.20
 -13   4   6  228.58   15.50
 -13   4   6  215.58   13.00
  12  -4  -6   12.90   12.30
 -12   4   6   -0.90    6.30
 -12   4   6    5.70    4.10
  11  -4  -6   50.59   12.70
 -11   4   6   68.69    6.70
 -11   4   6   59.29    8.00
  10  -4  -6  170.38   18.40
 -10  -4   6  134.49   15.20
 -10   4   6  141.29    8.80
 -10   4   6  141.79   11.70
   9  -4  -6   53.19    6.80
   9  -4  -6   56.29   10.70
  -9  -4   6   43.20    7.90
   9  -4  -6    8.60   18.60
  -9   4   6   70.69    7.80
  -9   4   6   56.29    5.00
   8  -4  -6  171.08   15.70
  -8  -4   6  170.38   14.60
   8  -4  -6  139.79   19.70
   8  -4  -6  142.79   11.60
  -8   4   6  164.28   11.30
  -8   4   6  169.58    8.80
   7  -4  -6  227.38   14.50
   7  -4  -6  204.78   21.90
  -7  -4   6  227.78   16.40
  -7  -4   6  189.58   19.40
   7  -4  -6  237.38   17.40
  -7   4   6  229.98   11.30
  -7   4   6  231.88   13.40
   6  -4  -6   95.69   11.00
   6  -4  -6   80.19   11.20
   6  -4  -6   92.39   10.20
  -6  -4   6   84.89    9.90
  -6  -4   6   89.39   12.00
  -6   4   6   95.89    5.60
  -5  -4   6  372.36   20.60
  -5  -4   6  357.16   22.50
   5  -4  -6  359.86   19.80
  -5   4   6  330.97   16.30
  -4  -4   6   -1.00    5.60
  -4  -4   6   -4.90    7.10
   4  -4  -6    0.80    5.20
  -4   4   6    4.20    2.00
   3  -4  -6  682.33   33.40
  -3  -4   6  648.84   34.80
  -3  -4   6  665.03   33.20
   3   4  -6  683.73   31.00
  -2  -4   6 2356.16  111.59
   2  -4  -6 2551.34  112.39
  -2  -4   6 2515.55  113.59
   2   4  -6 2490.15  110.29
   1  -4  -6 2152.88   96.29
  -1  -4   6 2160.58   95.39
  -1  -4   6 2043.00   97.69
   1   4  -6 2079.79   93.89
   0  -4   6  734.83   41.10
   0  -4  -6  790.22   39.00
   0  -4   6  835.92   37.80
   0   4  -6  812.52   36.20
  -1  -4  -6   15.90    5.80
   1  -4   6   13.90   10.60
  -1   4  -6   24.00    3.70
  -1   4  -6   24.10    3.20
   2  -4   6   38.70   12.90
  -2  -4  -6   21.60    6.20
   2  -4   6   27.80    7.90
  -2   4  -6   37.40    3.50
  -2   4  -6   39.80    4.30
  -3  -4  -6   -2.70    5.30
   3  -4   6   14.80    7.50
   3  -4   6    1.40   14.30
  -3   4  -6    2.60    2.30
  -3   4  -6    1.00    3.20
  -4  -4  -6  152.88   14.20
   4  -4   6  147.39   15.00
  -4   4  -6  145.19    8.70
  -4   4  -6  154.58    9.20
  -5  -4  -6  217.18   17.00
   5  -4   6  223.18   18.50
  -5   4  -6  205.68   11.80
   6  -4   6   39.50   11.20
  -6  -4  -6   32.70    8.80
  -6   4  -6   42.90    5.10
  -6   4  -6   43.40    6.40
   7  -4   6   -8.00    9.40
  -7  -4  -6    6.00    7.40
  -7   4  -6    5.50    5.00
  -7   4  -6    4.40    4.30
  -8  -4  -6    6.30    7.80
   8  -4   6   14.70   11.60
  -8   4  -6   -2.80    4.50
  -8   4  -6    8.00    6.10
   9  -4   6   66.09   15.60
  -9  -4  -6   96.29   12.00
  -9   4  -6  107.29   10.60
  -9   4  -6   94.69    9.10
  10  -4   6    3.20   13.60
 -10  -4  -6    5.00    9.20
 -10   4  -6    7.20    7.30
 -10   4  -6    6.30    5.60
  11  -4   6  244.28   29.20
 -11  -4  -6  246.18   21.40
 -11   4  -6  278.67   17.50
 -11   4  -6  254.67   16.00
  12  -4   6   36.10   17.20
 -12  -4  -6   32.60   10.70
 -12   4  -6   28.30    7.10
 -12   4  -6   49.90   12.50
 -12   4  -6   26.20    7.30
 -13  -4  -6    3.30    9.40
  13  -4   6  -27.90   17.40
 -13   4  -6   -7.70    9.00
 -13   4  -6    8.20    8.00
 -13   4  -6   -8.80    6.40
 -14  -4  -6    0.60    9.20
  14  -4   6   16.60   22.40
 -14   4  -6    5.50    6.00
 -14   4  -6    5.70   10.80
 -15  -4  -6   24.90    9.50
  15  -4   6  -11.10   21.70
 -15   4  -6   -0.90    9.80
 -15   4  -6   -0.40    7.50
  16  -4   6   37.80   25.20
 -16   4  -6   26.20    9.80
 -16   4  -6    2.20    6.70
 -17   4  -6    8.40    8.40
 -17   4  -6    9.70    7.10
 -18   4  -6   -4.40    6.70
 -18   4  -6   -0.60    7.70
 -19   4  -6    2.90    6.50
 -19   4  -6   -2.20    7.10
  21   5  -6    0.80    6.20
 -21   5   6    7.20    7.80
  20   5  -6    3.90    7.00
 -20   5   6   14.50    7.90
  19   5  -6   14.70    6.90
 -19   5   6   15.50    7.50
  18  -5  -6   29.90   22.00
 -18   5   6    5.10    7.90
  17  -5  -6    6.70   19.20
 -17   5   6    3.10    8.20
  16  -5  -6   -5.10   17.10
 -16   5   6   20.50    8.30
  15  -5  -6   11.80   16.80
 -15   5   6   11.40    7.90
  14  -5  -6   50.19   17.20
 -14   5   6   85.29   10.00
  13  -5  -6    9.60   14.20
 -13   5   6   -1.40    9.00
 -13   5   6    5.00    7.30
  12  -5  -6   28.60   13.80
 -12   5   6   50.19    9.00
 -12   5   6   31.60    6.50
  11  -5  -6   16.10   12.60
  11  -5  -6   23.70   20.70
 -11   5   6   13.70    7.50
 -11   5   6   16.00    5.00
  10  -5  -6  165.28   18.80
  10  -5  -6  122.89   19.30
 -10  -5   6  155.08   16.70
 -10   5   6  134.49   12.70
 -10   5   6  134.89    9.60
  -9  -5   6    4.70   10.80
  -9  -5   6   19.80    8.80
  -9   5   6   27.40    6.60
  -9   5   6   23.70    5.00
  -8  -5   6   -6.80    9.40
  -8  -5   6   14.90    9.10
   8  -5  -6    4.70    5.60
  -8   5   6   14.50    5.40
  -8   5   6   13.10    6.20
  -7  -5   6   47.30   10.10
  -7  -5   6   64.39   10.10
   7  -5  -6   51.19    7.90
  -7   5   6   36.60    6.40
  -6  -5   6   31.00    8.20
  -6  -5   6   50.19    8.50
   6  -5  -6   25.30    7.10
  -6   5   6   48.20    6.60
  -5  -5   6    4.50    7.80
  -5  -5   6   10.00    6.30
   5  -5  -6    4.10    6.40
  -4  -5   6  302.87   20.10
  -4  -5   6  307.47   17.90
   4  -5  -6  313.07   19.60
   4   5  -6  313.97   16.00
   3  -5  -6    6.80    7.20
  -3  -5   6   -3.00    5.50
  -3  -5   6   -3.50    6.20
  -3   5   6   -2.60    3.20
   3   5  -6    6.80    3.40
  -2  -5   6   10.20    5.90
   2  -5  -6   20.00    7.80
  -2  -5   6    8.70    6.30
   2   5  -6    9.50    3.20
  -1  -5   6   10.10    6.00
  -1  -5   6    7.00    6.20
   1  -5  -6    8.20    6.50
  -1  -5   6    4.00    5.30
   1   5  -6    8.00    3.00
   0  -5   6   27.00    8.60
   0  -5   6   35.30    7.10
   0  -5  -6   29.20    8.70
   0   5  -6   41.60    4.10
   1  -5   6   20.40    9.00
  -1  -5  -6    8.40    8.00
   1  -5   6   10.90    6.50
  -1   5  -6   18.90    3.20
  -1   5  -6   22.80    4.10
  -2  -5  -6    4.90    7.50
   2  -5   6    7.80   10.20
   2  -5   6   -2.40    6.70
  -2   5  -6    1.20    3.60
  -2   5  -6   -4.60    2.60
   3  -5   6   38.30    9.10
   3  -5   6   16.10   13.20
  -3  -5  -6   38.00    9.10
  -3   5  -6   44.30    5.20
  -4  -5  -6   -1.20    7.80
   4  -5   6   -6.10    8.10
   4  -5   6   -1.90   15.50
  -4   5  -6    7.70    3.90
  -5  -5  -6   23.30    9.70
   5  -5   6   20.90    9.90
  -5   5  -6   22.40    4.80
  -5   5  -6   16.70    5.80
  -6  -5  -6    9.20    9.40
   6  -5   6    7.30   10.40
  -6   5  -6   -1.10    4.30
  -6   5  -6   -3.80    5.30
   7  -5   6  264.47   23.10
  -7  -5  -6  251.27   21.40
  -7   5  -6  280.37   16.30
  -7   5  -6  256.47   14.90
   8  -5   6  131.79   17.80
  -8  -5  -6   95.59   13.00
  -8   5  -6  124.19   10.10
  -8   5  -6  121.19   11.40
   9  -5   6    1.30   13.00
  -9  -5  -6    4.50   10.00
  -9   5  -6   -8.30    4.90
  -9   5  -6    4.60    6.50
 -10  -5  -6   32.30   11.40
  10  -5   6   35.50   16.00
 -10   5  -6   36.40    7.80
 -10   5  -6   36.40    7.00
  11  -5   6   19.10   16.80
 -11  -5  -6   37.00   11.80
 -11   5  -6   20.10    6.50
 -11   5  -6   29.80    7.20
 -12  -5  -6   -1.30   10.30
  12  -5   6  -14.60   17.40
 -12   5  -6   10.40   11.80
 -12   5  -6   -3.60    6.40
 -13  -5  -6    5.40   10.40
  13  -5   6   11.80   18.90
 -13   5  -6    1.30    9.20
 -13   5  -6   -8.00    6.70
 -14  -5  -6    0.50   10.10
  14  -5   6   16.50   19.00
 -14   5  -6   16.90   11.50
 -14   5  -6    1.30    6.00
  15  -5   6   -3.10   21.20
 -15  -5  -6   15.20   10.10
 -15   5  -6   24.80    6.90
 -15   5  -6   17.70   10.30
 -16   5  -6   14.70    9.10
 -16   5  -6    2.40    7.10
 -17   5  -6   -5.40    7.20
 -17   5  -6    0.00    7.30
 -19   6   6  -10.20    7.20
  19   6  -6   12.10    6.20
  18   6  -6    2.70    6.70
 -18   6   6    5.60    7.30
  17   6  -6   -0.10    6.50
 -17   6   6    6.80    8.10
 -16   6   6   23.80    8.50
  16   6  -6    2.10    6.40
 -15   6   6   21.80    8.00
 -14   6   6    0.00    7.10
 -13   6   6   24.20    8.30
 -12   6   6   52.39    9.40
 -11   6   6   -0.20    6.90
 -10   6   6   -8.30    6.50
  -9  -6   6   38.60   11.60
  -9   6   6   22.70    7.30
   8  -6  -6    7.20    5.10
  -8  -6   6    8.40   10.70
  -8   6   6   12.90    6.40
  -7  -6   6    5.80   10.10
   7  -6  -6   -9.50    4.40
   7   6  -6    2.40    4.80
  -7   6   6   -1.30    5.40
  -6  -6   6   33.80   10.10
   6  -6  -6   55.79    9.40
   6   6  -6   41.60    6.20
  -6   6   6   52.29    7.20
  -5  -6   6   -2.10    8.40
   5  -6  -6    5.60    7.60
  -5   6   6    5.60    5.30
   5   6  -6    0.80    4.30
   4  -6  -6   80.69   11.30
  -4  -6   6   84.59   11.50
   4   6  -6   91.99    8.10
  -4   6   6   90.39    8.70
   3  -6  -6   19.00    8.90
  -3  -6   6    9.70    8.70
   3   6  -6   22.40    4.20
   2  -6  -6    3.70    8.80
  -2  -6   6    6.50    7.60
   2   6  -6    1.90    3.30
   1  -6  -6  234.88   19.60
   1   6  -6  197.38   11.50
   0  -6  -6   42.10   10.90
   0   6  -6   54.39    6.10
   0   6  -6   42.00    4.80
  -1  -6  -6   43.10   10.20
  -1   6  -6   57.89    6.10
  -2  -6  -6   48.70   11.90
  -2   6  -6   51.79    6.10
  -3  -6  -6   36.20   11.60
  -3   6  -6   28.90    5.30
  -4  -6  -6  104.39   14.90
  -4   6  -6   82.89    7.70
  -5  -6  -6   22.40   11.40
  -5   6  -6   21.90    5.20
  -5   6  -6   11.20    5.80
  -6  -6  -6   11.10   10.40
  -6   6  -6    2.10    5.10
  -6   6  -6    3.40    4.80
   7  -6   6    0.70   10.70
  -7  -6  -6    6.50   11.40
   7  -6   6    7.00   18.90
  -7   6  -6   -5.60    5.10
  -7   6  -6    3.30    5.20
  -8  -6  -6   21.50   11.80
   8  -6   6   20.10   12.40
  -8   6  -6   16.20    7.40
  -8   6  -6   24.40    6.80
   9  -6   6   24.00   14.00
  -9  -6  -6   13.50   11.40
  -9   6  -6    5.60    6.80
 -10  -6  -6   -0.80   11.40
  10  -6   6   -0.90   14.80
 -10   6  -6    1.60    6.30
  11  -6   6   14.70   17.10
 -11  -6  -6   46.80   13.80
 -11   6  -6   54.29   13.20
 -11   6  -6   24.10    6.60
 -12  -6  -6   -5.80   10.60
  12  -6   6   25.30   17.70
 -12   6  -6   20.10   11.40
 -12   6  -6    8.50    6.10
 -13  -6  -6   25.60   11.40
  13  -6   6   23.30   19.30
 -13   6  -6   31.10    7.70
 -13   6  -6   21.60    9.80
 -14  -6  -6   10.80   11.10
 -14   6  -6    7.90    7.00
 -14   6  -6   12.30   11.10
 -15  -6  -6   13.30   10.50
 -15   6  -6    1.60    8.30
 -15   6  -6    4.60    6.80
 -16   6  -6   -9.80    7.00
 -16   6  -6    5.00    6.30
  16   7  -6   10.40    5.90
 -16   7   6    6.20    7.90
  15   7  -6   -6.00    6.00
 -15   7   6    3.70    8.10
  14   7  -6    8.00    6.80
 -14   7   6    7.00    7.70
 -13   7   6    2.70    7.60
  13   7  -6    3.00    5.90
  12   7  -6   -0.80    6.20
 -12   7   6   -6.30    7.40
  11   7  -6    9.00    6.40
 -11   7   6    6.90    7.40
 -10   7   6    6.30    6.80
  10   7  -6    1.10    5.40
   9   7  -6    4.70    5.80
  -9   7   6    1.40    6.30
   8   7  -6   13.70    5.50
  -8   7   6   10.00    6.60
   7  -7  -6   13.50    6.70
  -7   7   6   -0.70    6.00
   7   7  -6   -4.90    4.80
  -6   7   6   64.79    8.20
   6   7  -6   72.39    7.30
   5  -7  -6    3.10    8.00
  -5   7   6    9.40    5.30
   5   7  -6    6.70    4.70
   4  -7  -6    5.70    8.60
   4   7  -6    1.30    4.30
   3  -7  -6   19.10    9.40
   2  -7  -6    0.80    9.20
   2   7  -6    2.10    4.60
   1  -7  -6  -10.50    9.20
   1   7  -6   -4.30    4.50
   0  -7  -6  100.19   15.20
   0   7  -6   75.69    7.60
  -1  -7  -6   35.40   12.60
  -1   7  -6   22.60    5.80
  -2  -7  -6   15.50   11.30
  -2   7  -6    3.30    4.90
  -3  -7  -6    7.10   11.50
  -3   7  -6   12.90    5.70
  -4  -7  -6   64.49   14.10
  -4   7  -6   49.99    7.90
  -4   7  -6   37.90    6.50
  -5  -7  -6  -10.70   10.80
  -5   7  -6    1.00    5.80
  -6  -7  -6   15.80   12.50
  -6   7  -6    8.90    5.40
  -7  -7  -6    0.60   11.20
  -7   7  -6   10.90    6.70
  -8  -7  -6   -5.00   11.30
  -8   7  -6   -0.20    5.80
  -9  -7  -6   -0.20   12.30
  -9   7  -6   10.40    5.60
 -10  -7  -6   -6.80   11.80
 -10   7  -6   15.40   11.30
 -10   7  -6    5.60    5.70
 -11  -7  -6   -2.30   10.50
 -11   7  -6    9.80   10.40
 -11   7  -6   -4.90    5.80
 -12  -7  -6   15.30   12.20
 -12   7  -6    8.50    9.60
 -13  -7  -6   -1.60   11.20
 -13   7  -6    7.30    8.60
 -13   7  -6    3.20    6.30
  13   8  -6   17.80    6.20
  12   8  -6   12.90    5.90
  11   8  -6    5.40    5.80
  10   8  -6    0.60    5.50
   9   8  -6    0.20    5.40
   8   8  -6    7.00    5.60
   7   8  -6    6.10    5.50
   6   8  -6   -2.70    5.70
   5  -8  -6  -22.10    8.20
   4  -8  -6    2.60    8.30
   4   8  -6   -8.90    4.80
   3  -8  -6   23.70   10.30
   3   8  -6   22.40    6.10
   2  -8  -6    6.70    9.60
   2   8  -6    1.40    5.30
   1  -8  -6   16.80   11.90
   1   8  -6   23.00    6.20
   0  -8  -6    5.40   11.70
   0   8  -6   12.00    5.90
  -1  -8  -6   -4.40    9.90
  -2  -8  -6   10.50   11.40
  -2   8  -6    7.60    5.50
  -3  -8  -6    8.90   11.80
  -3   8  -6    0.70    5.30
  -4  -8  -6   14.40   10.90
  -4   8  -6   14.70    6.40
  -5  -8  -6    6.60   12.30
  -5   8  -6   -1.30    5.20
  -6  -8  -6   -5.50   12.60
  -6   8  -6    2.00    5.60
  -7  -8  -6   14.80   13.20
  -7   8  -6    1.90    5.90
  -8  -8  -6    5.40    9.70
  -8   8  -6   -1.40    9.20
  -8   8  -6    3.60    6.00
  -9  -8  -6   -5.60   11.80
  -9   8  -6    0.30    6.40
  -9   8  -6  -12.60    9.00
 -10  -8  -6   -9.30   11.20
 -10   8  -6    6.70    8.10
 -10   8  -6   -7.50    7.90
   2  -9  -6   -2.90   12.80
   2   9  -6    2.80    5.50
   1  -9  -6    4.80    8.90
   1   9  -6   -6.00    5.30
   0  -9  -6    4.40    9.20
   0   9  -6   12.30    6.00
  -1  -9  -6   -4.40    8.80
  -1   9  -6    7.70    6.30
  -2  -9  -6   -1.20    9.40
  -2   9  -6    9.10    6.50
  -3  -9  -6    7.80    9.20
  -4  -9  -6    1.90    9.80
 -24   0   7    0.20    5.00
 -23   0   7   12.20    6.90
 -22   0   7   -0.60    6.30
 -21   0   7   -5.10    6.40
 -20   0   7   12.50    6.90
  19   0  -7    5.60    4.40
 -19   0   7   -1.00    6.80
  18   0  -7   -1.30    3.80
 -18   0   7   -0.70    5.90
  18   0  -7    7.00   38.20
  17   0  -7  -20.00   25.50
 -17   0   7   -2.30    5.60
  17   0  -7    1.30    4.80
  16   0  -7    1.10    4.80
  16   0  -7  -10.70   21.30
 -16   0   7   -2.00    5.80
  15   0  -7  -13.90   18.00
 -15   0   7    1.50    6.10
 -15   0   7   -4.90    5.90
  15   0  -7    1.30    4.50
 -14   0   7    1.80    5.80
  14   0  -7    1.00    4.10
 -14   0   7   -3.00    5.10
  14   0  -7  -23.30   19.50
 -13   0   7   -2.20    4.70
  13   0  -7    8.80   25.80
 -13   0   7   -4.00    4.60
  13   0  -7   -3.90    3.50
  12   0  -7   27.40   23.60
  11   0  -7   -4.80   11.90
 -11   0   7    1.20    4.60
 -11   0   7   -1.60    4.60
  11   0  -7    0.90    3.20
 -10   0   7    2.20    4.50
  10   0  -7    2.00    3.20
  10   0  -7   10.80   11.20
 -10   0   7    4.40    4.30
  -9   0   7   -0.50    4.00
   9   0  -7    7.30    3.20
   9   0  -7   11.30   10.20
  -9   0   7    6.80    3.90
   8   0  -7   -0.70    2.90
   8   0  -7   10.70    9.30
  -8   0   7   -5.10    3.50
  -7   0   7   -0.40    3.30
   7   0  -7    0.90   11.50
   7   0  -7   -2.50    2.70
  -6   0   7    2.80    2.90
   6   0  -7    0.60    7.10
   6   0  -7   -1.90    2.10
   5   0  -7   -1.90    2.40
   5   0  -7   -4.80    6.40
  -5   0   7   -2.10    2.70
   4   0  -7   -0.10    2.10
   4   0  -7    0.30    5.00
  -4   0   7    0.70    2.50
   3   0  -7    2.10    6.00
  -3   0   7    3.60    2.40
   3   0  -7   -0.70    2.30
   2   0  -7    0.30    2.40
   2   0  -7   -3.50    7.50
   2   0  -7    2.20    1.80
   1   0  -7   -0.40    2.00
   1   0  -7   -1.00    6.60
   1   0  -7   -0.40    2.40
   0   0  -7   -0.20    2.30
   0   0  -7    0.40    7.30
   0   0  -7   -4.50    2.60
  -1   0  -7   -1.50    2.00
  -1   0  -7   -1.50    2.30
  -1   0  -7    0.30    8.90
  -1   0  -7    2.70    2.70
  -2   0  -7   -1.80    2.50
  -2   0  -7    1.00    7.70
  -2   0  -7    0.30    2.20
  -2   0  -7   -1.40    2.90
  -2   0  -7    1.80    2.50
  -3   0  -7    4.30    9.30
  -3   0  -7    5.90    2.70
  -3   0  -7    3.00    3.00
  -3   0  -7    4.60    3.00
  -3   0  -7    7.80    3.20
  -4   0  -7    1.40    3.20
  -4   0  -7   -0.90    9.50
  -4   0  -7   -0.20    3.10
  -4   0  -7    1.20    3.00
  -5   0  -7    3.40    3.50
   5   0   7   -0.10    9.90
  -5   0  -7    0.40    3.30
  -5   0  -7   -3.90    3.20
  -6   0  -7   -2.80    3.20
  -6   0  -7    6.50    4.10
  -6   0  -7    5.10    4.10
  -6   0  -7    1.50    3.50
   6   0   7   -4.20   10.90
  -7   0  -7    0.90    3.40
   7   0   7    2.30   12.70
  -7   0  -7    1.10    4.30
  -7   0  -7    0.20    3.60
  -7   0  -7    7.70    4.50
  -8   0  -7    2.90    4.10
  -8   0  -7    2.90    5.20
  -8   0  -7    1.60    3.50
  -8   0  -7   -3.10    4.10
   8   0   7    4.20   15.60
  -9   0  -7   11.80    3.90
   9   0   7  -21.00   17.70
  -9   0  -7   -1.10    5.00
  -9   0  -7    0.40    4.40
  -9   0  -7    1.20    4.30
  10   0   7    8.20   19.20
 -10   0  -7    2.10    5.90
 -10   0  -7    2.00    4.90
 -10   0  -7    1.90    4.90
 -11   0  -7   -0.20    5.30
 -11   0  -7    5.70    6.50
 -11   0  -7    6.10    5.50
  11   0   7   32.30   22.00
 -12   0  -7   -3.60    7.20
 -12   0  -7   -1.00    5.40
 -13   0  -7    1.90    6.70
 -13   0  -7    0.30    5.90
 -14   0  -7   -0.20    6.10
 -14   0  -7    5.60    7.80
 -15   0  -7    0.50    7.80
 -15   0  -7    3.10    6.00
 -16   0  -7   -9.70    5.40
 -16   0  -7   -5.50    5.90
 -17   0  -7    1.70    8.40
 -17   0  -7    5.50    5.70
 -18   0  -7    7.50    5.30
 -18   0  -7   -4.60    5.90
 -19   0  -7    0.30    7.40
 -19   0  -7  -10.20    6.20
 -20   0  -7   -1.30    7.40
 -21   0  -7    1.10    5.70
 -24  -1   7    1.90    5.70
 -24   1   7    4.00    5.60
 -23  -1   7   10.70    6.00
 -23   1   7    3.50    6.70
 -22  -1   7    2.60    6.00
 -22   1   7    4.20    6.00
  21  -1  -7   60.99   43.20
 -21  -1   7   -5.30    6.10
  21   1  -7   -6.80    5.30
 -21   1   7   -1.30    5.90
  20  -1  -7   77.09   64.69
 -19  -1   7   -1.10    5.20
  19  -1  -7    2.10   30.60
 -19   1   7    9.70    7.20
  19   1  -7   -1.40    5.80
 -18  -1   7    1.20    5.00
  18  -1  -7  -19.00   27.00
 -18   1   7    3.70    6.60
  18   1  -7    1.20    5.90
 -18   1   7    4.50    7.10
 -17  -1   7   43.90    7.80
  17  -1  -7   33.80   22.80
 -17   1   7   57.39    9.00
 -17   1   7   49.50    7.60
  17   1  -7   62.29    7.50
  16  -1  -7   26.10   16.70
 -16  -1   7   42.10    7.00
 -16   1   7   51.59    8.00
 -16   1   7   57.19    7.50
 -15  -1   7   48.10    7.70
  15  -1  -7   72.59   31.40
 -15   1   7   47.20    6.90
 -15   1   7   48.60    7.20
  14  -1  -7   25.60    4.00
  14  -1  -7   -2.30   18.40
 -14  -1   7   14.20    5.30
 -14   1   7   14.10    6.10
 -14   1   7   19.40    5.90
  14   1  -7  -22.20   28.40
  13  -1  -7    3.60   23.80
 -13  -1   7    4.20    4.90
  13  -1  -7   -4.10    2.90
 -13   1   7   11.80    6.00
  13   1  -7    5.50   24.20
 -13   1   7    7.00    4.50
 -12  -1   7  527.25   26.60
  12  -1  -7  564.54   25.50
 -12   1   7  550.44   26.30
 -12   1   7  519.85   26.60
  12   1  -7  630.54   54.19
 -11  -1   7   12.80    4.80
  11  -1  -7   17.90   12.10
  11  -1  -7    9.90    3.00
 -11   1   7    9.00    5.10
  11   1  -7   32.30   17.30
 -11   1   7    5.30    3.90
 -10  -1   7  267.07   14.90
  10  -1  -7  264.27   13.60
  10  -1  -7  314.97   26.90
 -10   1   7  275.47   15.10
  10   1  -7  297.37   29.70
 -10   1   7  289.27   14.40
   9  -1  -7   77.19   17.90
   9  -1  -7   60.69    4.80
  -9  -1   7   57.69    6.30
  -9   1   7   66.09    5.70
   9   1  -7   62.89   15.10
  -9   1   7   61.89    6.10
  -8  -1   7  813.22   37.30
   8  -1  -7  807.22   36.50
   8   1  -7  818.72   45.60
  -8   1   7  819.52   37.20
  -8   1   7  786.62   36.70
   7  -1  -7 1106.09   56.79
  -7  -1   7 1184.18   52.39
   7  -1  -7 1195.78   51.79
  -7   1   7 1138.99   52.19
  -7   1   7 1148.79   51.79
   6  -1  -7    4.30    2.40
  -6  -1   7    5.40    3.20
   6  -1  -7    2.60    6.30
  -6   1   7    5.30    3.00
   6   1  -7   -1.30    8.30
  -6   1   7    4.30    2.30
   6   1  -7    6.40    3.00
   5  -1  -7   11.10    2.60
  -5  -1   7    5.40    2.90
   5  -1  -7   10.00    5.90
  -5   1   7    8.90    2.90
   5   1  -7   11.30    2.80
   5   1  -7   10.00    7.60
   4  -1  -7  104.39    6.20
  -4  -1   7   94.79    6.50
   4  -1  -7  127.19   11.70
  -4   1   7   87.69    5.80
   4   1  -7  104.89    6.10
   4   1  -7  142.49   16.90
   3  -1  -7   28.00    7.10
   3  -1  -7   35.30    3.30
  -3   1   7   31.50    3.10
   3   1  -7   27.80    3.00
   2  -1  -7  398.06   23.00
   2  -1  -7  396.26   18.80
   2  -1  -7  400.96   18.30
   2   1  -7  409.06   18.60
   1  -1  -7  383.56   18.70
   1  -1  -7  366.26   17.40
   1  -1  -7  373.76   17.90
   1  -1  -7  394.36   22.60
   1   1  -7  370.96   17.40
   1   1  -7  376.96   17.60
   0  -1  -7   46.70    4.50
   0  -1  -7   41.40    3.80
   0  -1  -7   34.60    6.90
   0  -1  -7   54.19    5.50
   0   1  -7   38.50    3.60
   0   1  -7   38.40    3.40
   0   1  -7   28.20    9.30
  -1  -1  -7 3619.74  162.58
  -1  -1  -7 3846.42  162.88
  -1  -1  -7 3787.62  163.68
  -1  -1  -7 3592.44  163.08
  -1  -1  -7 3599.44  167.28
  -1   1  -7 3588.64  162.78
  -1   1  -7 3888.11  162.78
  -1   1  -7 3502.65  168.68
  -2  -1  -7 2955.20  126.19
  -2  -1  -7 2764.32  125.29
  -2  -1  -7 2845.92  124.99
  -2  -1  -7 2684.83  130.29
  -2   1  -7 2790.32  125.29
  -2   1  -7 2892.91  125.19
  -3  -1  -7  198.78   11.60
  -3  -1  -7  170.88   18.00
  -3  -1  -7  191.48   10.60
  -3  -1  -7  182.68   10.00
  -3   1  -7  176.58   19.50
  -3   1  -7  198.48   10.10
  -3   1  -7  197.58   10.20
  -3   1  -7  185.68   10.30
  -3   1  -7  187.68    9.90
  -4  -1  -7    7.30    4.20
  -4  -1  -7    8.40    3.70
  -4  -1  -7   14.20    4.00
  -4   1  -7   12.50    3.70
  -4   1  -7   10.00    3.20
  -4   1  -7   -9.00   12.40
  -4   1  -7   17.20    3.70
  -5  -1  -7    1.00    3.90
  -5  -1  -7    0.80    4.20
  -5  -1  -7    0.10    2.40
  -5  -1  -7    0.50    4.20
  -5   1  -7    1.20    3.50
  -5   1  -7    4.10    3.90
  -6  -1  -7  876.01   39.70
  -6  -1  -7  860.81   38.70
   6  -1   7  826.02   46.10
  -6  -1  -7  847.22   40.20
  -6  -1  -7  880.01   39.50
  -6   1  -7  867.71   39.50
  -6   1  -7  831.32   39.40
  -7  -1  -7   13.10    4.70
  -7  -1  -7    2.70    4.40
  -7  -1  -7    7.90    5.00
  -7  -1  -7    9.70    3.10
   7  -1   7    7.50   10.80
  -7   1  -7    5.10    4.10
  -7   1  -7    2.90    4.90
   7   1   7   36.40   21.30
   8  -1   7  270.17   29.80
  -8  -1  -7  210.18   12.60
  -8  -1  -7  190.48   13.10
  -8  -1  -7  207.18   12.70
  -8  -1  -7  209.88   11.10
  -8   1  -7  211.98   12.60
  -8   1  -7  199.68   12.40
  -9  -1  -7   18.20    4.30
  -9  -1  -7   23.30    5.40
   9  -1   7   36.00   22.40
  -9  -1  -7   14.80    5.50
  -9  -1  -7   26.10    6.00
  -9   1  -7   13.00    5.20
  -9   1  -7   18.00    5.60
  -9   1  -7   23.00    6.20
 -10  -1  -7   60.69    7.20
 -10  -1  -7   74.49    6.90
  10  -1   7  133.89   28.00
 -10  -1  -7   51.79    7.60
 -10   1  -7   50.39    7.40
 -10   1  -7   65.09    7.80
 -10   1  -7   41.60    6.90
 -11  -1  -7   63.79    7.40
  11  -1   7   65.19   21.30
 -11  -1  -7   64.69    8.50
 -11  -1  -7   48.50    6.20
 -11   1  -7   59.29    7.80
 -11   1  -7   42.20    7.40
 -11   1  -7   55.19    7.80
  12  -1   7  321.37   36.90
 -12  -1  -7  253.57   17.20
 -12  -1  -7  264.27   16.20
 -12  -1  -7  277.07   15.50
 -12   1  -7  272.97   17.00
 -12   1  -7  294.57   17.30
 -12   1  -7  294.87   17.50
  13  -1   7   78.89   42.00
 -13  -1  -7   12.40    8.00
 -13   1  -7   35.60    8.00
 -13   1  -7   10.40    7.70
 -14  -1  -7  306.77   19.50
 -14   1  -7  287.07   18.70
 -14   1  -7  340.07   20.20
  15  -1   7   26.30   35.20
 -15  -1  -7   12.40    7.60
 -15   1  -7   22.40    7.80
 -15   1  -7   26.90    9.50
 -16  -1  -7   -1.80    4.50
 -16  -1  -7    3.10    7.20
 -16   1  -7    8.20    8.50
 -16   1  -7    1.80    6.70
 -17  -1  -7  -21.50    7.60
 -17  -1  -7    1.40    7.60
 -17   1  -7    5.30    7.00
 -17   1  -7   -4.00    5.80
 -18  -1  -7   11.90    9.10
 -18   1  -7   13.10    6.10
 -18   1  -7   15.20    6.40
 -19  -1  -7   14.30    6.50
 -19   1  -7    5.30    6.20
 -19   1  -7    2.60    5.50
 -20   1  -7   -5.80    7.00
 -20   1  -7   -5.00    6.00
 -21   1  -7   11.60    7.30
 -24   2   7    7.40    7.00
 -23  -2   7    1.60    5.50
  23   2  -7    0.00    7.30
 -23   2   7    0.10    6.70
 -22  -2   7    7.90    6.30
  22   2  -7   22.90    6.80
 -22   2   7    6.80    7.20
 -21  -2   7    6.50    6.10
  21  -2  -7   -7.50   35.80
 -21   2   7    1.30    6.50
  21   2  -7    7.60    6.60
  20  -2  -7  -21.70   31.30
 -20  -2   7   -1.70    6.50
  20   2  -7   -3.80    6.10
 -20   2   7    8.30    7.00
 -19  -2   7   29.60    7.00
  19  -2  -7  -18.80   27.00
 -19   2   7   36.20    8.00
 -19   2   7   38.80    8.00
  19   2  -7   40.10    7.50
 -18  -2   7    0.80    6.10
  18  -2  -7  -39.70   18.90
 -18   2   7    1.40    6.90
 -18   2   7    6.30    6.70
 -17  -2   7   50.39    7.50
  17  -2  -7   29.40   21.50
 -17   2   7   63.49    8.20
 -17   2   7   71.49    9.70
 -16  -2   7   54.19    7.80
 -16   2   7   64.69    8.70
 -16   2   7   84.39    8.60
 -15  -2   7  224.08   15.30
 -15   2   7  246.28   14.70
 -15   2   7  242.98   16.00
 -14  -2   7  450.25   24.60
  14  -2  -7  430.86   35.50
 -14   2   7  518.65   25.00
 -14   2   7  478.95   23.70
 -13  -2   7   11.40    5.60
  13  -2  -7  -19.50   11.70
  13  -2  -7   11.30    4.90
 -13   2   7   17.40    4.90
 -13   2   7    8.90    5.90
  12  -2  -7   13.80   12.20
 -12  -2   7    2.30    4.20
 -12   2   7    3.50    3.90
 -12   2   7    6.60    5.10
  11  -2  -7  145.59    8.30
  11  -2  -7  156.68   19.00
 -11  -2   7  152.38   10.40
 -11   2   7  151.98    9.30
 -11   2   7  159.48   11.00
  10  -2  -7    1.90    8.60
  10  -2  -7   21.10    2.90
 -10  -2   7   16.60    4.90
 -10   2   7   14.10    3.50
 -10   2   7   15.10    4.90
  -9  -2   7  130.99    9.00
   9  -2  -7  116.39   13.90
   9  -2  -7  131.09    7.10
  -9   2   7  123.09    8.90
  -9   2   7  123.89    7.50
   8  -2  -7    2.10    2.30
   8  -2  -7    9.20    7.20
  -8  -2   7    0.90    3.90
  -8   2   7    0.00    2.50
  -8   2   7    4.80    3.70
   7  -2  -7   35.00    8.30
   7  -2  -7   35.10    3.50
  -7  -2   7   35.00    5.00
  -7   2   7   35.90    3.80
  -7   2   7   25.90    4.30
   6  -2  -7 1389.66   65.09
   6  -2  -7 1519.95   66.49
  -6  -2   7 1454.95   65.79
   6  -2  -7 1443.36   69.09
  -6   2   7 1493.15   65.39
   5  -2  -7   32.40    7.30
   5  -2  -7   50.39    4.60
   4  -2  -7   -1.20    2.50
   4  -2  -7   -0.60    4.20
   4  -2  -7   -2.30    5.20
   4   2  -7    2.50    2.70
  -4   2   7    4.80    2.30
   3  -2  -7  294.17   18.00
   3  -2  -7  279.67   14.20
   3  -2  -7  289.67   15.90
  -3   2   7  290.37   13.60
   3   2  -7  303.87   14.20
   2  -2  -7   68.59    6.30
   2  -2  -7   96.29    8.40
   2  -2  -7   93.29    9.90
   2   2  -7   80.59    5.60
   1  -2  -7  415.96   19.60
   1  -2  -7  437.56   21.40
   1  -2  -7  417.26   23.50
   1   2  -7  414.86   19.60
   0  -2  -7  625.84   33.60
   0  -2  -7  660.43   31.40
   0  -2  -7  674.63   29.90
   0   2  -7  655.73   29.60
   0   2  -7  639.64   29.70
  -1  -2  -7  102.09    7.20
  -1  -2  -7  110.29   12.40
  -1  -2  -7   92.49    9.50
  -1   2  -7  109.79    6.40
  -1   2  -7   96.59    6.40
  -2  -2  -7   53.69    9.90
  -2  -2  -7   58.19    7.10
  -2  -2  -7   48.00    5.10
  -2  -2  -7   43.70    4.30
  -2   2  -7   55.99    4.90
  -2   2  -7   46.80    4.40
  -3  -2  -7  277.07   13.70
  -3  -2  -7  272.07   16.30
  -3  -2  -7  275.87   14.60
  -3   2  -7  291.77   13.80
  -3   2  -7  273.77   13.90
  -4  -2  -7  133.39    9.30
  -4  -2  -7  137.79    8.50
  -4  -2  -7  129.29   11.30
  -4   2  -7  141.99    8.90
  -4   2  -7  131.29    8.40
  -4   2  -7  138.19    8.10
  -5  -2  -7  486.25   24.10
  -5  -2  -7  513.35   26.00
   5  -2   7  578.44   32.80
  -5   2  -7  501.25   24.20
  -5   2  -7  508.25   24.10
  -5   2  -7  495.35   23.80
  -6  -2  -7  155.08   10.00
  -6  -2  -7  154.58   11.90
   6  -2   7  156.98   17.80
  -6   2  -7  138.69    9.40
  -6   2  -7  146.99    9.70
   7  -2   7  203.78   20.40
  -7  -2  -7  211.28   12.50
  -7  -2  -7  221.88   14.60
  -7  -2  -7  201.28   10.50
  -7   2  -7  215.78   12.20
  -7   2  -7  201.88   12.10
  -8  -2  -7    5.50    5.80
  -8  -2  -7    5.30    3.10
  -8  -2  -7    1.80    4.90
   8  -2   7    6.50   10.50
  -8   2  -7    4.70    4.90
  -8   2  -7    2.30    4.40
  -9  -2  -7   12.20    5.70
  -9  -2  -7    7.90    5.80
   9  -2   7    4.20   11.80
  -9   2  -7    8.10    5.60
  -9   2  -7   19.40    5.10
 -10  -2  -7  109.49   10.40
  10  -2   7  131.39   27.30
 -10  -2  -7   83.59    9.50
 -10   2  -7   75.89    9.50
 -10   2  -7   78.99    8.10
 -10   2  -7   68.59    8.20
 -11  -2  -7   41.70    7.80
  11  -2   7   52.39   18.50
 -11  -2  -7   66.39    8.90
 -11   2  -7   67.29    8.40
 -11   2  -7   67.49    8.80
 -11   2  -7   55.59    9.10
 -12  -2  -7   10.60    4.40
  12  -2   7   30.10   22.70
 -12  -2  -7   26.30    7.70
 -12  -2  -7   19.60    7.70
 -12   2  -7   27.90    8.20
 -12   2  -7   40.70    9.00
 -12   2  -7   28.50    7.40
 -13  -2  -7  161.58   14.30
 -13  -2  -7  189.28   15.10
  13  -2   7  141.09   25.70
 -13   2  -7  171.98   14.50
 -13   2  -7  179.68   14.10
 -13   2  -7  167.28   15.30
 -14  -2  -7   -0.10    6.80
  14  -2   7   20.10   26.40
 -14  -2  -7    0.60    6.80
 -14   2  -7   -5.90    7.20
 -14   2  -7   -3.60    7.50
  15  -2   7    8.00   29.20
 -15  -2  -7   12.00    8.40
 -15   2  -7    5.10    7.70
 -15   2  -7    0.80    7.70
 -16  -2  -7    9.90    7.70
  16  -2   7  -41.50   41.00
 -16   2  -7    2.00    7.90
 -16   2  -7   -2.50    8.10
  17  -2   7  -61.19   64.49
 -17   2  -7    0.40    7.40
 -17   2  -7    6.40    8.90
 -18   2  -7    0.90    6.80
 -18   2  -7    5.40    8.30
 -19   2  -7    0.90    6.00
 -19   2  -7    0.10    6.10
 -20   2  -7   -3.90    5.80
 -20   2  -7   -3.70    7.40
  23   3  -7   -1.40    6.30
 -23   3   7   -5.70    6.80
  22   3  -7    0.60    6.10
 -22   3   7    2.50    7.00
  21  -3  -7  -18.40   39.20
  21   3  -7    7.00    6.80
 -21   3   7  -10.10    7.20
  20  -3  -7  -49.60   26.10
  20   3  -7    2.20    6.40
 -20   3   7   -5.40    7.60
 -19  -3   7    4.90    6.10
  19  -3  -7    7.10   22.80
  19   3  -7    7.10    6.70
 -19   3   7    6.80    7.10
 -19   3   7   -0.80    7.60
 -18  -3   7   45.10    8.70
  18  -3  -7   -1.80   20.50
 -18   3   7   37.20    7.70
 -18   3   7   41.00    9.10
  17  -3  -7   21.50   18.80
 -17  -3   7   -5.30    6.90
 -17   3   7    7.90    6.40
 -17   3   7    2.70    7.70
 -16  -3   7   98.79   11.20
 -16   3   7  105.39   10.30
 -16   3   7  123.99   12.80
  15  -3  -7  -21.90   13.70
 -15  -3   7    0.50    6.50
 -15   3   7   -6.30    5.00
 -15   3   7    6.90    7.00
  14  -3  -7   24.90   15.00
 -14  -3   7   14.10    6.60
 -14   3   7   13.60    7.70
 -14   3   7   12.90    4.90
  13  -3  -7   10.00    4.40
 -13  -3   7    9.40    6.60
  13  -3  -7   10.20   13.00
 -13   3   7   13.50    4.50
 -13   3   7    6.20    6.10
  12  -3  -7  153.48   19.20
 -12  -3   7  135.99   11.50
 -12   3   7  142.89   11.20
 -12   3   7  133.69    9.20
  11  -3  -7   86.89   15.00
 -11  -3   7   87.39    9.50
  11  -3  -7   78.49    7.80
 -11   3   7   86.29    9.00
 -11   3   7   85.19    6.90
  10  -3  -7    3.40    9.00
 -10  -3   7    4.60    4.90
  10  -3  -7    0.50    4.50
 -10   3   7    3.70    4.60
 -10   3   7    7.40    3.20
   9  -3  -7   65.99    7.30
   9  -3  -7   80.99   12.20
  -9   3   7   76.19    7.70
  -9   3   7   56.99    5.10
   8  -3  -7  423.16   22.30
   8  -3  -7  449.06   26.60
  -8   3   7  453.25   21.30
  -8   3   7  405.86   19.90
   7  -3  -7  194.38   15.20
   7  -3  -7  186.58   12.40
  -7   3   7  188.08   10.60
  -7   3   7  154.48    8.70
  -6  -3   7   42.90    6.80
   6  -3  -7   31.10    5.80
   6  -3  -7   47.00    8.70
  -6   3   7   41.30    4.60
  -5  -3   7  958.60   44.90
   5  -3  -7  959.50   45.00
   5  -3  -7 1006.20   46.70
  -5  -3   7  804.52   54.79
  -5   3   7  988.10   43.30
   4  -3  -7  404.96   22.80
   4  -3  -7  418.36   22.00
  -4  -3   7  389.76   26.80
   4   3  -7  424.26   19.80
  -4   3   7  423.76   19.60
   3  -3  -7  179.08   12.90
   3  -3  -7  175.88   12.60
  -3  -3   7  203.38   17.70
  -3   3   7  153.18    8.80
   3   3  -7  179.28    9.60
  -2  -3   7    0.50    9.60
   2  -3  -7   19.20    5.60
   2  -3  -7   28.90    6.50
  -2   3   7   25.30    2.70
   2   3  -7   17.50    2.90
   1  -3  -7   45.30    6.60
   1  -3  -7   33.40    6.10
   1   3  -7   37.20    3.80
   0  -3  -7  647.54   31.40
   0   3  -7  624.54   29.00
  -1  -3  -7   68.29    8.20
  -1   3  -7   96.69    6.50
  -1   3  -7   96.59    6.00
  -2  -3  -7  536.95   27.20
  -2   3  -7  520.45   24.50
  -2   3  -7  526.05   24.30
  -3  -3  -7  470.05   24.90
  -3   3  -7  492.25   22.20
  -3   3  -7  439.56   21.70
   4  -3   7  402.06   25.40
  -4  -3  -7  396.06   22.20
  -4   3  -7  430.36   19.80
  -4   3  -7  400.26   19.30
   5  -3   7  153.08   16.60
  -5  -3  -7  138.09   12.80
  -5   3  -7  146.39    9.80
  -5   3  -7  136.69    7.90
  -5   3  -7  128.49    8.80
  -6  -3  -7   58.79    9.00
   6  -3   7   55.69   11.80
  -6   3  -7   63.09    6.90
  -6   3  -7   52.89    5.70
  -7  -3  -7  194.18   15.30
   7  -3   7  180.58   19.60
  -7   3  -7  182.58   11.70
  -7   3  -7  175.18   11.50
   8  -3   7  135.19   18.10
  -8  -3  -7   96.79   10.60
  -8   3  -7  129.89    9.90
  -8   3  -7  126.89   10.10
  -9  -3  -7   -2.70    6.60
   9  -3   7    6.70   11.10
  -9   3  -7    8.10    5.00
  -9   3  -7    0.30    5.80
 -10  -3  -7   11.20    7.70
  10  -3   7   -4.90   12.70
 -10   3  -7    4.10    5.50
 -10   3  -7    7.30    6.10
  11  -3   7   19.80   16.60
 -11  -3  -7    2.10    8.00
 -11   3  -7   -4.20    6.60
 -11   3  -7    0.30    5.70
 -11   3  -7    8.50    9.10
 -12  -3  -7   21.50    8.80
  12  -3   7   14.20   17.50
 -12   3  -7   21.90    8.30
 -12   3  -7    6.70    8.80
 -12   3  -7   15.40    7.10
 -13  -3  -7    9.10    8.00
  13  -3   7   -1.30   18.90
 -13   3  -7    5.80    7.40
 -13   3  -7   -1.70    6.50
 -13   3  -7    6.50    9.60
  14  -3   7    3.70   23.60
 -14  -3  -7   17.70    8.60
 -14   3  -7   17.50   10.50
 -14   3  -7    1.40    7.40
 -15  -3  -7   42.60    9.70
  15  -3   7   35.50   26.30
 -15   3  -7   22.60    8.80
 -15   3  -7   40.90   10.20
  16  -3   7    9.70   29.60
 -16   3  -7   12.80    8.70
 -16   3  -7    7.60    6.80
  17  -3   7   17.80   32.90
 -17   3  -7    3.40    8.00
 -17   3  -7    3.10    8.00
 -18   3  -7   -0.90    7.50
 -18   3  -7   11.50    7.20
 -19   3  -7   -7.30    7.10
 -19   3  -7    3.00    6.60
 -20   3  -7   -6.40    5.60
  22   4  -7    6.20    6.60
 -22   4   7    1.20    6.40
  21   4  -7    3.20    6.10
 -21   4   7    9.10    7.80
  20   4  -7   -1.90    6.20
 -20   4   7   -9.80    6.80
  19  -4  -7  -23.10   21.40
  19   4  -7    3.80    6.60
 -19   4   7    7.10    8.00
  18  -4  -7  -20.90   20.30
 -18   4   7   18.20    8.00
 -18   4   7    8.50    8.50
  17  -4  -7   17.00   17.70
 -17   4   7    8.10    6.70
 -17   4   7   14.80    8.70
  16  -4  -7  -32.90   14.70
 -16   4   7    3.70    5.90
 -16   4   7    4.40    8.00
  15  -4  -7   11.90   16.90
 -15   4   7   42.40    8.50
 -15   4   7   36.10    6.30
 -14   4   7  146.59   13.50
 -14   4   7  142.29   10.40
  13  -4  -7   62.99   16.10
 -13   4   7   72.39    7.10
 -13   4   7   86.19    9.50
  12  -4  -7   15.80   12.30
 -12   4   7   -4.90    3.90
 -12   4   7    8.10    6.30
  11  -4  -7    4.20   10.10
  11  -4  -7    3.50    4.00
 -11   4   7    7.80    3.70
 -11   4   7   -3.40    5.30
  10  -4  -7   -6.10    9.10
  10  -4  -7    6.40    4.80
 -10   4   7    2.40    3.20
 -10   4   7    5.30    5.40
   9  -4  -7    1.40    8.50
   9  -4  -7    5.40    5.00
  -9   4   7    9.00    5.50
  -9   4   7    9.60    3.10
   8  -4  -7   13.70    5.60
  -8  -4   7   13.00    7.60
   8  -4  -7    8.10    8.30
  -8   4   7    7.30    2.90
  -8   4   7   12.10    4.70
  -7  -4   7   25.50   12.30
  -7  -4   7   27.40    7.70
   7  -4  -7   22.80    8.00
   7  -4  -7   16.70    5.80
  -7   4   7   29.20    4.80
  -7   4   7   26.20    3.50
  -6  -4   7  299.57   19.10
   6  -4  -7  325.37   18.80
  -6  -4   7  281.47   23.60
   6  -4  -7  299.47   18.20
  -6   4   7  312.17   15.80
   5  -4  -7  315.37   18.20
  -5  -4   7  272.27   22.40
  -5  -4   7  289.27   18.50
  -5   4   7  307.47   15.20
  -4  -4   7   25.40    9.30
   4  -4  -7    6.30    6.10
  -4  -4   7    9.10    6.40
   4   4  -7   13.70    3.40
  -4   4   7    9.20    3.20
  -3  -4   7 1211.78   60.99
  -3  -4   7 1252.57   57.99
   3  -4  -7 1279.77   58.69
   3   4  -7 1264.77   56.29
  -3   4   7 1225.38   56.09
   2  -4  -7 2624.84  119.49
  -2  -4   7 2678.53  121.89
   2   4  -7 2714.23  117.39
  -2   4   7 2537.05  116.99
   1  -4  -7  705.03   35.60
  -1  -4   7  670.73   39.00
   1   4  -7  748.23   32.80
   0  -4   7   55.29   13.20
   0  -4  -7   58.49    8.20
   0   4  -7   84.49    5.70
   1  -4   7   58.89   14.10
  -1  -4  -7   52.49    7.50
  -1   4  -7   60.59    5.20
  -1   4  -7   66.99    6.10
   2  -4   7   -4.90   14.50
  -2  -4  -7    2.20    5.30
  -2   4  -7    9.90    3.30
  -2   4  -7    5.20    2.50
   3  -4   7   40.70    9.20
  -3  -4  -7   35.90    7.80
  -3   4  -7   40.20    4.00
  -3   4  -7   39.20    4.80
  -4  -4  -7    2.50    7.00
   4  -4   7    7.00    8.10
  -4   4  -7    3.40    3.50
  -4   4  -7    1.20    2.60
  -5  -4  -7   49.20    9.20
   5  -4   7   69.89   11.50
  -5   4  -7   47.50    5.20
  -5   4  -7   58.59    6.90
  -6  -4  -7  262.77   19.50
   6  -4   7  242.68   22.60
  -6   4  -7  257.67   15.00
  -6   4  -7  263.97   14.40
   7  -4   7    3.60   11.00
  -7  -4  -7   17.40    8.40
  -7   4  -7   13.50    5.70
  -7   4  -7   15.40    4.90
   8  -4   7   -3.80   11.30
  -8  -4  -7   12.90    8.70
  -8   4  -7    8.20    5.20
  -8   4  -7   10.20    5.80
   9  -4   7   17.30   13.90
  -9  -4  -7   -1.70    8.10
  -9   4  -7   -0.80    5.60
  -9   4  -7    2.70    5.40
  10  -4   7  207.28   25.60
 -10  -4  -7  168.68   18.30
 -10   4  -7  200.38   14.00
 -10   4  -7  207.68   14.80
  11  -4   7   42.00   17.30
 -11  -4  -7   76.09   11.90
 -11   4  -7   91.29    9.30
 -11   4  -7   73.89   11.00
  12  -4   7  -24.00   16.70
 -12  -4  -7    0.30    9.30
 -12   4  -7   15.90   10.40
 -12   4  -7   10.10    7.30
 -12   4  -7   -2.30    6.50
  13  -4   7   20.40   19.30
 -13  -4  -7   11.10    9.40
 -13   4  -7   15.20    7.60
 -13   4  -7   26.00   11.40
 -13   4  -7   26.80    7.70
  14  -4   7  -10.20   22.70
 -14  -4  -7    6.30    9.10
 -14   4  -7   -1.00    7.10
 -14   4  -7    4.40    9.70
  15  -4   7  -31.30   22.40
 -15  -4  -7    3.00    9.10
 -15   4  -7    2.50   10.40
 -15   4  -7   10.80    6.80
  16  -4   7   17.50   27.70
 -16   4  -7    5.00    8.20
 -16   4  -7   -5.50    8.20
 -17   4  -7   -0.30    6.90
 -17   4  -7   -5.10    6.20
 -18   4  -7   14.90    6.70
 -18   4  -7    0.90    6.50
  21   5  -7    8.80    6.40
 -21   5   7    1.00    6.40
 -20   5   7    6.90    7.30
  20   5  -7    1.40    6.50
 -19   5   7   -1.10    6.90
  19   5  -7    0.70    6.30
  18  -5  -7   12.20   22.30
  18   5  -7   10.10    6.90
 -18   5   7   15.70    8.40
  17  -5  -7  -18.70   20.40
  17   5  -7    8.60    6.50
 -17   5   7   10.40    8.30
  16  -5  -7   24.50   18.90
 -16   5   7   54.29    9.80
  15  -5  -7   10.10   16.90
 -15   5   7   38.00    9.20
  14  -5  -7    8.20   16.00
 -14   5   7   22.80    8.20
  13  -5  -7   -4.20   14.60
 -13   5   7    2.30    6.20
  12  -5  -7   30.80   14.70
 -12   5   7   40.60    8.20
  11  -5  -7  -16.70   19.70
  11  -5  -7    0.10   12.30
 -11   5   7    8.70    6.30
  10  -5  -7   -9.40   10.10
  10  -5  -7   10.80   14.30
 -10   5   7    7.30    6.40
  -9  -5   7    1.60   11.80
   8  -5  -7   24.20    6.80
  -8  -5   7  -18.40   10.40
  -8  -5   7   12.20    8.00
  -8   5   7   26.10    5.60
   7  -5  -7   -1.60    5.60
  -7  -5   7    8.70    8.40
  -7  -5   7    8.10    9.60
  -7   5   7   -1.30    4.40
   6  -5  -7   78.29    9.70
  -6  -5   7   77.99   10.50
  -6  -5   7   54.49    9.30
   6   5  -7   74.59    7.00
  -6   5   7   73.59    7.20
  -5  -5   7    8.20    7.30
   5  -5  -7    3.10    6.40
  -5  -5   7   -1.80    7.40
  -5   5   7   12.50    4.10
   5   5  -7   10.30    4.20
   4  -5  -7    6.90    6.20
  -4  -5   7    1.90    7.40
  -4  -5   7    3.10    7.10
  -4   5   7    2.80    3.50
   4   5  -7    3.00    3.50
  -3  -5   7   17.90    7.70
  -3  -5   7    2.20    6.30
   3  -5  -7    2.40    6.00
  -3   5   7    4.00    3.40
   3   5  -7   11.30    3.40
   2  -5  -7  178.18   15.30
  -2  -5   7  177.08   15.30
   2   5  -7  152.98    9.00
  -2   5   7  131.99    8.90
   1  -5  -7  265.57   19.00
  -1  -5   7  290.67   20.50
   1   5  -7  268.27   14.00
   0  -5   7   13.70    9.90
   0  -5  -7    7.30    8.20
   0  -5   7    1.30    6.60
   0   5  -7    2.60    3.70
   0   5  -7   -6.10    2.70
   1  -5   7   31.50   11.80
   1  -5   7   42.80    8.90
  -1  -5  -7   30.50    9.20
  -1   5  -7   34.00    3.90
  -1   5  -7   24.00    4.70
  -2  -5  -7    3.90    7.40
   2  -5   7   -2.90    7.10
   2  -5   7   11.60   12.30
  -2   5  -7    1.50    2.90
  -2   5  -7   -1.40    3.90
  -3  -5  -7   96.59   12.90
   3  -5   7  105.29   13.60
  -3   5  -7   95.09    7.80
  -4  -5  -7   -1.10    7.90
   4  -5   7    5.60    8.90
  -4   5  -7    0.40    4.00
  -5  -5  -7   35.30    9.20
   5  -5   7   61.99   12.90
  -5   5  -7   47.70    7.30
  -5   5  -7   49.20    5.90
  -6  -5  -7    0.80    8.20
   6  -5   7    6.30   10.70
  -6   5  -7    9.10    5.30
  -6   5  -7   15.10    5.00
  -7  -5  -7   84.29   13.30
   7  -5   7   52.99   14.20
  -7   5  -7   60.79    7.80
  -7   5  -7   75.69    7.70
  -8  -5  -7   23.70   11.00
   8  -5   7   10.90   12.80
  -8   5  -7   32.60    6.40
  -8   5  -7   16.40    6.10
   9  -5   7   16.50   14.70
  -9  -5  -7    9.00   10.30
  -9   5  -7   10.00    6.40
  -9   5  -7   22.80    6.40
 -10  -5  -7  143.79   16.00
  10  -5   7  129.29   21.50
 -10   5  -7  132.39   12.90
 -10   5  -7  135.29   12.40
  11  -5   7   -3.90   15.30
 -11  -5  -7    3.50   10.30
 -11   5  -7   20.00    7.90
 -11   5  -7   21.70    7.40
  12  -5   7    8.30   17.00
 -12  -5  -7   16.20   11.30
 -12   5  -7   12.50    6.20
 -12   5  -7    4.70   10.10
  13  -5   7   -3.30   17.50
 -13  -5  -7   12.80   11.00
 -13   5  -7    2.50   10.50
 -13   5  -7    4.40    7.10
  14  -5   7    2.30   20.60
 -14  -5  -7   -0.50   10.10
 -14   5  -7   -4.80    6.80
 -14   5  -7   -0.10    9.80
 -15  -5  -7    4.70    9.80
 -15   5  -7    3.30    6.50
 -15   5  -7   -2.50   10.30
 -16   5  -7    1.80    7.90
 -16   5  -7   -2.10    5.90
 -17   5  -7   -5.20    6.00
 -17   5  -7    4.30    8.00
 -19   6   7  -10.70    7.00
  19   6  -7    0.80    5.80
  18   6  -7    3.50    6.20
 -18   6   7   13.90    7.40
 -17   6   7   -6.20    7.10
  17   6  -7    1.90    6.40
 -16   6   7   26.60    8.90
  16   6  -7   29.50    7.60
  15   6  -7   13.80    6.80
 -15   6   7   14.60    7.90
 -14   6   7   15.80    7.60
  14   6  -7    9.90    6.60
  13   6  -7   13.00    6.80
 -13   6   7   16.00    7.20
  12   6  -7   -3.40    5.90
 -12   6   7   -5.70    6.40
  11   6  -7   31.50    7.10
 -11   6   7   22.60    7.10
 -10   6   7   44.30    7.60
  10   6  -7   31.80    7.00
  -9   6   7   13.90    6.60
   9   6  -7   22.90    6.50
   8  -6  -7   -0.10    5.00
  -8   6   7   -3.20    5.80
   8   6  -7   -0.40    5.10
   7  -6  -7   -1.00    6.60
   7   6  -7    6.60    5.00
  -7   6   7   -3.50    4.90
   6  -6  -7   52.09    9.80
  -6   6   7   47.40    6.60
   6   6  -7   66.59    7.00
   5  -6  -7   68.99   11.10
  -5   6   7   59.79    6.90
   5   6  -7   72.19    7.20
   4  -6  -7   -0.90    8.40
   4   6  -7   -1.30    3.70
  -4   6   7    4.40    4.10
   3  -6  -7   17.40    9.40
   3   6  -7    5.60    3.80
  -3   6   7    1.90    4.60
   2  -6  -7  348.27   23.80
   2   6  -7  314.67   16.70
   1  -6  -7  919.01   47.40
   1   6  -7  866.51   41.90
   1   6  -7  960.80   42.70
   0  -6  -7    6.80   10.10
   0   6  -7    4.20    4.50
   0   6  -7   12.00    3.60
  -1  -6  -7   15.40    9.30
  -1   6  -7   37.00    5.50
  -2  -6  -7   21.30   10.50
  -2   6  -7   26.00    5.50
  -3  -6  -7   68.09   12.70
  -3   6  -7   98.19    8.90
  -4  -6  -7   -2.10    9.80
  -4   6  -7    1.40    4.60
  -5  -6  -7   -1.10   11.10
   5  -6   7   32.50   14.80
   5  -6   7   30.40   10.20
  -5   6  -7   11.90    5.90
  -5   6  -7   12.10    5.50
   6  -6   7   10.10   18.70
   6  -6   7   12.80   11.10
  -6  -6  -7    9.70   10.60
  -6   6  -7    5.90    5.50
  -6   6  -7   20.20    7.10
  -7  -6  -7   98.79   15.80
   7  -6   7  104.79   15.70
  -7   6  -7  116.29   11.40
  -7   6  -7  104.19    9.20
   8  -6   7   10.90   13.00
  -8  -6  -7    9.40   12.20
  -8   6  -7   16.50    6.40
  -8   6  -7    9.30    5.80
  -9  -6  -7    5.30   11.40
   9  -6   7   21.50   14.40
  -9   6  -7    6.60    5.70
 -10  -6  -7  169.68   18.50
  10  -6   7  119.49   19.20
 -10   6  -7  144.79   13.20
  11  -6   7   43.60   17.70
 -11  -6  -7   38.60   13.30
 -11   6  -7   46.10   12.90
 -11   6  -7   20.30    7.40
  12  -6   7   13.80   18.50
 -12  -6  -7   -3.00   11.50
 -12   6  -7    8.30    9.70
 -12   6  -7    0.90    5.60
 -13  -6  -7    5.50   11.90
 -13   6  -7   15.20    9.50
 -13   6  -7    8.60    6.10
 -14  -6  -7   -8.50   10.10
 -14   6  -7    8.60    6.40
 -14   6  -7    4.20   10.00
 -15  -6  -7    8.90   10.30
 -15   6  -7   -1.30    6.70
 -15   6  -7    1.30    5.80
  16   7  -7   15.90    6.10
 -16   7   7   16.50    8.60
  15   7  -7    6.70    5.60
 -15   7   7    4.50    7.70
 -14   7   7   15.20    8.30
  14   7  -7    3.60    5.90
  13   7  -7    3.30    6.20
 -13   7   7    0.80    7.10
  12   7  -7   16.10    6.60
 -12   7   7   10.90    7.50
  11   7  -7    2.80    6.20
 -11   7   7   12.70    7.40
 -10   7   7   10.90    6.60
  10   7  -7    1.20    5.50
  -9   7   7    2.20    6.30
   9   7  -7    3.30    5.20
   8   7  -7    1.90    5.30
  -8   7   7   -0.30    5.60
   7  -7  -7    2.00    6.30
  -7   7   7   -7.60    5.20
   7   7  -7   13.20    5.30
   6  -7  -7   33.40    8.70
   6   7  -7   45.90    6.10
   5  -7  -7    4.10    8.50
   5   7  -7    0.70    4.40
   4  -7  -7   77.39   12.30
   4   7  -7   86.69    8.30
   3  -7  -7   -1.40    9.60
   3   7  -7   -0.20    3.90
   2  -7  -7   19.70   11.10
   2   7  -7   10.60    5.30
   1  -7  -7    6.40   10.00
   1   7  -7    3.00    5.00
   0  -7  -7    1.00   10.70
   0   7  -7    3.90    5.10
  -1  -7  -7   69.39   14.10
  -1   7  -7   64.69    7.60
  -2  -7  -7   56.39   12.60
  -2   7  -7   99.99    8.80
  -3  -7  -7   87.09   15.30
  -3   7  -7   41.50    7.20
  -3   7  -7   53.69    7.20
  -4  -7  -7   41.20   13.50
  -4   7  -7   35.20    6.50
  -4   7  -7   38.90    7.60
  -5  -7  -7   -8.80   11.60
  -5   7  -7    6.90    6.40
  -5   7  -7    5.30    5.70
  -6  -7  -7    1.50   11.40
  -6   7  -7   -0.60    6.00
  -7  -7  -7    5.60   12.00
  -7   7  -7   -5.70    4.80
  -8  -7  -7   -5.90   11.00
  -8   7  -7    2.30    6.50
  -9  -7  -7   12.30   11.80
  -9   7  -7   -2.20    5.90
 -10  -7  -7   -2.30   11.10
 -10   7  -7    1.70    5.50
 -10   7  -7   -5.70   10.10
 -11  -7  -7   -6.60   11.80
 -11   7  -7   -1.30    5.30
 -11   7  -7   -4.70    9.30
 -12  -7  -7   14.20   11.10
 -12   7  -7    7.30    5.80
 -12   7  -7   13.40    8.30
 -13  -7  -7   15.10   11.50
 -13   7  -7   -0.30    6.00
 -13   7  -7   -2.60    9.50
  13   8  -7   11.60    5.60
  12   8  -7   -1.40    5.10
  11   8  -7   -2.00    5.50
  10   8  -7    3.80    5.80
   9   8  -7    4.10    5.60
   8   8  -7    4.80    5.60
   7   8  -7    4.60    5.60
   6   8  -7   24.00    8.70
   5  -8  -7   -9.30    8.00
   5   8  -7    6.20    5.40
   4  -8  -7   21.30    9.60
   3  -8  -7   11.80    9.50
   3   8  -7    5.20    5.50
   2  -8  -7    6.90   10.60
   2   8  -7   15.20    5.80
   1  -8  -7   -3.50   10.60
   1   8  -7   17.10    6.00
   0  -8  -7  -19.30   10.50
   0   8  -7   -1.70    5.70
  -1  -8  -7    3.80   11.00
  -1   8  -7   -9.10    6.50
  -1   8  -7   13.60    6.30
  -2  -8  -7   11.90   11.30
  -2   8  -7   -0.20    5.70
  -3  -8  -7   -0.60   12.20
  -3   8  -7    1.00    6.10
  -4  -8  -7    9.50   11.50
  -4   8  -7    5.60    5.40
  -5  -8  -7   24.60   13.70
  -5   8  -7   11.40    5.60
  -6  -8  -7  -10.30   12.50
  -6   8  -7    3.20    5.90
  -7  -8  -7   -5.70   11.30
  -7   8  -7   -2.70    5.60
  -8  -8  -7    6.50   10.40
  -8   8  -7    4.50    5.80
  -8   8  -7   -1.80    9.60
  -9  -8  -7   -1.40    9.30
  -9   8  -7   14.00    9.20
  -9   8  -7  -13.10    5.90
   2  -9  -7   -5.10   10.00
   2   9  -7    9.00    5.90
   1  -9  -7    6.90    9.60
   1   9  -7   13.10    5.90
   0  -9  -7   -0.40    9.60
   0   9  -7   -7.20    5.40
  -1  -9  -7    4.70    9.90
  -1   9  -7    8.30    5.90
  -2  -9  -7    0.60    9.20
  -2   9  -7    6.10    6.40
  -3  -9  -7   10.80   10.70
 -24   0   8   21.20    6.90
 -23   0   8   15.20    6.90
 -22   0   8   19.50    7.20
 -21   0   8   -1.00    6.60
 -20   0   8   10.30    6.10
  18   0  -8    6.10   55.99
  18   0  -8   -2.40    3.80
 -18   0   8    4.20    6.60
  17   0  -8   14.30    5.30
  17   0  -8    1.80   26.20
 -17   0   8    2.00    5.80
 -16   0   8  235.88   15.70
  16   0  -8  167.08   28.80
  16   0  -8  254.87   14.20
  15   0  -8  152.38   10.80
  15   0  -8  111.79   26.60
 -15   0   8  180.48   12.50
  14   0  -8   -4.70   17.20
  14   0  -8   -0.80    4.00
 -14   0   8    2.60    5.70
  13   0  -8   -3.50   14.60
 -13   0   8   -0.40    5.30
  13   0  -8    0.90    3.80
  12   0  -8  343.87   32.50
  12   0  -8  326.97   16.50
 -12   0   8  317.57   17.40
  11   0  -8   -3.20    3.20
  11   0  -8   10.10   20.00
 -11   0   8    0.80    4.40
  10   0  -8  645.14   30.50
  10   0  -8  670.53   40.40
 -10   0   8  668.03   31.10
  -9   0   8   17.90    4.40
   9   0  -8   17.80   11.00
   9   0  -8   27.90    3.70
  -8   0   8    8.80    4.10
   8   0  -8   16.80    9.40
   8   0  -8    8.20    3.10
   7   0  -8 2328.37  103.19
  -7   0   8 2319.27  103.49
  -6   0   8   95.79    6.40
   6   0  -8   80.29    5.80
   6   0  -8   64.59   10.60
   5   0  -8 4416.46  205.78
   5   0  -8 4511.55  201.28
  -5   0   8 4727.03  201.48
   4   0  -8   70.29    5.30
  -4   0   8   59.49    4.80
   4   0  -8   52.39    9.40
   3   0  -8   10.40    2.00
   3   0  -8    9.70    2.70
  -3   0   8    4.20    2.50
   3   0  -8    8.10    9.00
   2   0  -8  473.35   21.20
   2   0  -8  457.15   21.60
   1   0  -8  607.34   28.30
   1   0  -8  600.04   34.50
   1   0  -8  642.54   28.10
   0   0  -8   70.29    5.00
   0   0  -8   74.89    5.90
   0   0  -8   45.30   10.20
  -1   0  -8  759.42   33.80
  -1   0  -8  730.03   33.50
  -1   0  -8  721.43   33.20
  -1   0  -8  744.53   40.50
  -2   0  -8  192.98   10.30
  -2   0  -8  194.08   11.00
  -2   0  -8  199.48   19.50
  -2   0  -8  185.18   10.80
  -2   0  -8  192.38    9.90
  -3   0  -8   24.80    4.20
  -3   0  -8   14.70   17.70
  -3   0  -8   23.30    4.30
  -3   0  -8   25.40    4.10
  -3   0  -8   29.60    3.90
  -4   0  -8 4425.36  194.28
  -4   0  -8 4368.66  194.58
  -4   0  -8 4361.16  194.08
  -5   0  -8    9.50    4.30
  -5   0  -8   10.40    3.90
  -5   0  -8   14.50    4.10
  -6   0  -8   -2.30    3.40
  -6   0  -8    0.70    3.90
  -6   0  -8   -3.30    3.30
  -6   0  -8    5.20    4.20
   6   0   8  -11.30   15.00
  -7   0  -8   42.20    5.20
  -7   0  -8   41.30    5.00
  -7   0  -8   30.80    5.10
   7   0   8   53.79   20.40
  -7   0  -8   55.69    6.20
   8   0   8   85.99   23.80
  -8   0  -8   23.50    5.80
  -8   0  -8   33.10    5.10
  -8   0  -8   33.00    5.00
  -8   0  -8   43.30    6.60
  -9   0  -8    2.40    5.40
  -9   0  -8    6.40    5.40
  -9   0  -8   -3.10    3.70
   9   0   8  -24.70   18.80
  -9   0  -8    6.10    4.50
 -10   0  -8   -7.70    5.80
  10   0   8    8.00   32.10
 -10   0  -8    5.10    5.00
 -10   0  -8   -4.00    5.50
 -11   0  -8  168.68   12.80
 -11   0  -8  171.98   13.40
 -11   0  -8  154.68   11.60
  11   0   8  245.68   46.70
 -12   0  -8  262.47   16.10
 -12   0  -8  298.67   17.90
 -13   0  -8  225.58   16.20
 -13   0  -8  207.68   14.00
 -14   0  -8  208.38   16.00
 -14   0  -8  178.28   13.20
 -15   0  -8    8.90    6.70
 -15   0  -8   13.60    5.90
 -16   0  -8    9.00    8.20
 -17   0  -8    7.50    6.90
 -18   0  -8    0.70    8.20
 -18   0  -8   14.40    8.70
 -19   0  -8    5.90    8.00
 -20   0  -8    9.10    8.10
 -24  -1   8   -4.20    5.20
 -24   1   8   -1.80    6.00
 -23  -1   8   -6.50    5.10
 -23   1   8   -3.30    6.10
 -22  -1   8   -3.30    5.20
 -22   1   8   -0.10    6.20
  22   1  -8    8.30   10.10
  21  -1  -8   -8.40   47.50
 -21  -1   8   -2.80    5.90
 -21   1   8    0.50    6.40
  21   1  -8    3.30    5.70
 -20  -1   8    2.40    5.60
  20  -1  -8   26.50   43.20
  20   1  -8   -0.40    5.70
 -20   1   8   -7.10    6.90
 -19  -1   8   -4.20    5.30
  19  -1  -8   53.59   28.80
 -19   1   8    2.60    6.50
  19   1  -8    0.80    5.90
  18  -1  -8   36.70   31.40
 -18  -1   8   15.80    6.90
  18   1  -8    1.40    6.00
 -18   1   8    3.60    7.20
  17  -1  -8  -13.80   36.60
 -17  -1   8    7.40    5.70
 -17   1   8   19.30    7.30
 -17   1   8    3.10    6.40
  17   1  -8   10.40    6.00
  16  -1  -8   -5.50    3.40
 -16  -1   8   -4.30    6.00
  16  -1  -8  -16.50   19.20
  16   1  -8   -1.20    5.10
 -16   1   8   -0.10    6.60
 -16   1   8    6.20    6.20
  15  -1  -8   -0.50    3.00
 -15  -1   8   -5.80    5.70
  15  -1  -8   -2.40   20.40
 -15   1   8   -5.90    5.00
  15   1  -8    1.30    4.90
 -15   1   8   -0.80    6.30
  14  -1  -8    2.60    3.40
  14  -1  -8   -3.50   25.00
 -14  -1   8    0.00    4.90
 -14   1   8    3.10    4.90
 -14   1   8    1.90    5.80
  14   1  -8   68.69   27.80
 -13  -1   8    4.80    5.40
  13  -1  -8    9.30   21.80
  13  -1  -8    6.40    3.40
 -13   1   8    2.40    4.40
  13   1  -8   24.60   34.20
 -13   1   8    5.60    5.50
  12  -1  -8    9.20   12.20
 -12  -1   8   -2.70    4.80
  12  -1  -8    0.30    3.10
  12   1  -8   -6.70   20.10
 -12   1   8    0.30    4.60
 -12   1   8    4.20    4.20
 -11  -1   8   11.90    4.50
  11  -1  -8    9.40    3.20
  11  -1  -8    9.50   10.50
  11   1  -8    7.30   17.40
 -11   1   8   10.80    4.10
 -11   1   8   16.90    4.80
  10  -1  -8  351.66   26.10
 -10  -1   8  345.97   17.50
  10  -1  -8  340.17   16.40
 -10   1   8  338.87   16.90
 -10   1   8  320.47   17.40
   9  -1  -8   91.29   13.80
   9  -1  -8  103.99    6.80
  -9  -1   8  103.09    8.10
  -9   1   8  102.19    8.20
   9   1  -8  106.99   17.10
  -9   1   8  112.59    7.40
  -8  -1   8 2223.68   98.99
   8  -1  -8 2289.77   98.39
  -8   1   8 2275.87   98.89
  -8   1   8 2161.78   98.39
   8   1  -8 2186.78   98.69
   8   1  -8 2133.79  105.59
  -7  -1   8  586.64   27.70
   7  -1  -8  519.85   32.50
   7  -1  -8  573.74   27.10
  -7   1   8  638.34   27.50
   7   1  -8  567.24   27.40
   7   1  -8  698.63   40.80
   6  -1  -8  123.59    7.30
   6  -1  -8  120.79   13.50
  -6  -1   8  118.19    7.90
   6   1  -8  123.69    7.80
  -6   1   8  119.99    7.50
   6   1  -8  138.69   16.30
  -5  -1   8  243.68   12.40
   5  -1  -8  240.08   12.00
   5  -1  -8  253.17   17.80
   5   1  -8  212.88   20.60
  -5   1   8  227.88   11.80
   5   1  -8  245.28   12.00
   4  -1  -8   32.50    3.70
  -4  -1   8   37.80    4.30
   4  -1  -8   22.30    7.50
   4   1  -8   27.00    3.20
   4   1  -8   43.60   10.60
  -4   1   8   43.10    3.70
   3  -1  -8 5011.60  219.68
   3  -1  -8 4926.91  223.98
   3  -1  -8 5001.90  220.08
  -3   1   8 4668.53  219.78
   3   1  -8 5401.36  226.08
   3   1  -8 4895.61  219.98
   2  -1  -8  109.99    6.40
   2  -1  -8  118.19   13.40
   2   1  -8  127.79    7.10
   2   1  -8  112.29   15.00
   1  -1  -8   19.30    4.30
   1  -1  -8   19.90    7.60
   1  -1  -8   25.40    3.80
   1  -1  -8   24.60    3.00
   1   1  -8   26.10    3.30
   1   1  -8   17.10    2.50
   1   1  -8   18.70   11.00
   0  -1  -8  135.79    8.90
   0  -1  -8  138.19   14.60
   0  -1  -8  149.79    9.90
   0  -1  -8  154.38    8.20
   0   1  -8  141.09    8.30
   0   1  -8  156.98   17.10
   0   1  -8  151.98    8.10
  -1  -1  -8  582.44   26.80
  -1  -1  -8  531.75   32.90
  -1  -1  -8  552.44   27.60
  -1  -1  -8  588.24   28.30
  -1  -1  -8  636.24   27.40
  -1   1  -8  561.34   27.30
  -1   1  -8  675.13   40.60
  -1   1  -8  640.64   27.20
  -2  -1  -8 1988.50   87.99
  -2  -1  -8 2049.49   88.99
  -2  -1  -8 2028.40   87.69
  -2  -1  -8 2048.00   94.49
  -2   1  -8 1794.62   87.79
  -2   1  -8 1944.11   87.99
  -3  -1  -8   77.19    7.60
  -3  -1  -8   83.59    7.20
  -3  -1  -8   90.49    6.40
  -3  -1  -8   72.39   11.60
  -3   1  -8   86.19    6.30
  -3   1  -8   91.09    6.90
  -3   1  -8   75.79    6.20
  -3   1  -8   78.99   17.50
  -4  -1  -8  936.81   43.50
  -4  -1  -8  907.01   42.70
  -4  -1  -8  928.91   42.30
  -4   1  -8  938.01   42.60
  -4   1  -8  921.21   42.50
  -4   1  -8  952.50   42.40
  -4   1  -8  913.61   42.30
  -4   1  -8  979.60   54.99
  -5  -1  -8 1200.18   52.99
  -5  -1  -8 1193.98   52.69
  -5  -1  -8 1132.29   51.89
  -5  -1  -8 1112.99   53.59
  -5   1  -8 1178.88   52.79
  -5   1  -8 1160.28   52.69
   6  -1   8   45.20   12.40
  -6  -1  -8   41.00    5.80
  -6  -1  -8   45.10    6.00
  -6  -1  -8   42.80    4.00
  -6  -1  -8   33.70    5.60
  -6   1  -8   34.40    5.20
  -6   1  -8   31.60    5.00
   6   1   8   57.69   27.50
   7  -1   8    1.20   11.90
  -7  -1  -8    6.50    4.80
  -7  -1  -8   12.70    4.50
  -7  -1  -8   14.20    5.00
  -7  -1  -8   10.60    3.10
  -7   1  -8    9.40    4.70
  -7   1  -8    4.90    4.10
  -8  -1  -8    7.00    3.40
  -8  -1  -8    2.90    5.60
   8  -1   8    4.60   14.10
  -8  -1  -8   13.40    4.90
  -8  -1  -8    5.50    5.10
  -8   1  -8   15.00    5.80
  -8   1  -8    8.70    4.80
   9  -1   8  -18.20   15.40
  -9  -1  -8   -4.10    5.10
  -9  -1  -8    3.60    4.80
  -9  -1  -8    4.30    3.70
  -9  -1  -8    4.70    5.70
  -9   1  -8   -2.60    5.20
  -9   1  -8   -5.40    5.80
  -9   1  -8    3.40    5.30
 -10  -1  -8   54.59    5.80
 -10  -1  -8   45.50    6.90
  10  -1   8   39.30   19.10
 -10  -1  -8   51.09    8.10
 -10   1  -8   60.89    8.20
 -10   1  -8   48.10    8.00
 -10   1  -8   31.90    6.80
 -11  -1  -8   14.90    6.90
  11  -1   8   32.20   20.90
 -11  -1  -8   17.00    5.90
 -11  -1  -8    2.50    3.70
 -11   1  -8    7.90    6.10
 -11   1  -8    5.60    7.00
 -11   1  -8    1.50    6.90
 -12  -1  -8    7.10    5.80
 -12  -1  -8    2.90    6.20
  12  -1   8   25.30   26.10
 -12  -1  -8   -0.30    3.40
 -12   1  -8    7.80    7.70
 -12   1  -8   -1.10    6.70
 -12   1  -8   -0.30    6.80
 -13  -1  -8    4.20    7.20
 -13  -1  -8    7.20    4.10
  13  -1   8   30.40   30.00
 -13   1  -8    5.60    7.00
 -13   1  -8   -1.00    7.50
 -13   1  -8   -6.50    6.70
 -14  -1  -8    3.60    4.10
  14  -1   8   65.79   32.50
 -14  -1  -8   13.60    8.50
 -14   1  -8    3.40    7.20
 -14   1  -8    5.60    6.60
 -15  -1  -8    8.10    4.80
 -15  -1  -8    5.10    8.60
 -15   1  -8   -7.90    7.00
 -15   1  -8   12.50    7.10
 -16  -1  -8    2.90    8.60
 -16   1  -8    4.60    8.30
 -16   1  -8   -6.90    6.50
 -17  -1  -8   -1.60    7.70
 -17   1  -8   -0.50    8.30
 -17   1  -8    4.60    6.20
 -18  -1  -8   -1.20    6.30
 -18   1  -8   11.20    6.20
 -18   1  -8    7.10    8.30
 -19  -1  -8  -10.20    7.10
 -19   1  -8    6.80    6.10
 -19   1  -8   -1.80    7.40
 -20   1  -8   -2.10    5.40
 -24   2   8    9.70    7.20
 -23  -2   8   -5.50    5.30
  23   2  -8  -16.50    7.00
 -23   2   8    3.40    6.10
 -22  -2   8    8.20    5.50
 -22   2   8    0.70    7.50
  22   2  -8   14.30    6.40
 -21  -2   8    5.10    6.50
  21  -2  -8  -19.20   29.50
  21   2  -8    5.40    6.30
 -21   2   8    8.90    7.50
  20  -2  -8  -23.60   25.50
 -20  -2   8   11.30    7.00
 -20   2   8    4.50    7.70
  20   2  -8    0.70    6.50
 -19  -2   8    0.40    5.90
  19  -2  -8   -2.20   23.50
  19   2  -8    9.40    6.80
 -19   2   8   -3.20    7.40
  18  -2  -8  -21.80   20.70
 -18  -2   8   -3.10    5.90
  18   2  -8    5.60    5.80
 -18   2   8    2.30    5.90
 -18   2   8    2.10    6.70
 -17  -2   8    4.50    5.70
  17  -2  -8    6.50   20.70
 -17   2   8   10.10    6.40
 -17   2   8   13.00    7.80
  16  -2  -8   26.50   19.30
 -16  -2   8   65.89    8.70
 -16   2   8   83.99    8.60
 -16   2   8   78.89    9.30
  15  -2  -8   14.60   14.80
 -15  -2   8   17.20    6.60
 -15   2   8   20.50    5.70
 -15   2   8    3.90    6.30
  14  -2  -8  -20.40   13.60
 -14  -2   8    3.10    5.50
 -14   2   8    5.00    4.90
 -14   2   8    3.50    5.80
 -13  -2   8   32.40    6.70
  13  -2  -8   34.40   14.90
 -13   2   8   24.70    6.10
 -13   2   8   39.90    5.50
  12  -2  -8    2.20   10.70
 -12  -2   8    3.70    4.60
  12  -2  -8   -8.30    2.90
 -12   2   8   -2.00    5.10
 -12   2   8    1.90    3.70
  11  -2  -8   18.20    3.20
  11  -2  -8   10.70   10.40
 -11  -2   8   12.10    4.70
 -11   2   8   16.80    5.50
 -11   2   8   13.10    3.90
 -10  -2   8    1.90    4.50
  10  -2  -8    3.10    2.70
  10  -2  -8    0.40    8.60
 -10   2   8   -2.30    3.00
 -10   2   8   -1.50    4.50
   9  -2  -8   13.80    9.10
  -9  -2   8   19.20    4.90
   9  -2  -8   23.80    3.30
  -9   2   8   20.40    3.30
  -9   2   8   22.40    4.70
  -8  -2   8    5.20    4.60
   8  -2  -8    0.80    7.20
   8  -2  -8    4.90    2.70
  -8   2   8    3.70    2.50
  -8   2   8    0.20    3.90
   7  -2  -8   84.39    6.40
   7  -2  -8  105.89   12.90
  -7  -2   8  108.29    7.70
  -7   2   8   89.19    6.20
  -7   2   8  103.99    7.40
   6  -2  -8   59.59    5.60
   6  -2  -8   77.09    7.60
   6  -2  -8   71.79   10.60
   6   2  -8   62.89    6.30
  -6   2   8   62.99    5.80
   5  -2  -8   -7.30    5.80
   5  -2  -8    5.10    3.00
   5  -2  -8   -0.80    4.70
  -5   2   8    4.80    2.80
   5   2  -8    1.30    3.10
   4  -2  -8  732.63   33.80
   4  -2  -8  673.03   32.30
   4  -2  -8  728.83   36.60
  -4   2   8  694.73   31.90
   4   2  -8  707.43   32.30
   3  -2  -8  106.69   12.30
   3  -2  -8  120.19    9.90
   3  -2  -8  117.29    7.60
  -3   2   8  113.79    6.20
   3   2  -8  118.89    7.10
   2  -2  -8 1045.00   48.80
   2  -2  -8 1106.69   49.90
   2  -2  -8 1030.60   48.20
   2  -2  -8 1135.19   52.79
   2   2  -8 1087.69   48.50
   1  -2  -8  100.49   11.60
   1  -2  -8   93.19    6.50
   1  -2  -8  100.59    9.60
   1   2  -8  103.49    6.60
   0  -2  -8  170.68   10.20
   0  -2  -8  170.58   15.50
   0   2  -8  190.88    9.80
   0   2  -8  200.48    9.90
  -1  -2  -8  111.49    6.40
  -1  -2  -8  120.79   10.60
  -1  -2  -8  100.29   12.40
  -1  -2  -8  138.99    8.20
  -1   2  -8  123.49    7.40
  -2  -2  -8   82.29    5.90
  -2  -2  -8  105.39    7.70
  -2  -2  -8  100.39   13.30
  -2  -2  -8   98.59   10.00
  -2   2  -8   90.19    6.50
  -2   2  -8  102.49    6.80
  -3  -2  -8  156.08    8.90
  -3  -2  -8  158.58   11.90
  -3  -2  -8  159.88   10.20
  -3   2  -8  158.18    9.20
  -3   2  -8  160.08    9.30
  -4  -2  -8  399.06   21.20
  -4  -2  -8  396.86   18.90
  -4  -2  -8  382.16   19.50
  -4   2  -8  383.66   19.20
  -4   2  -8  390.26   18.90
  -4   2  -8  371.06   43.60
  -4   2  -8  390.46   18.90
  -5  -2  -8   70.79    6.20
  -5  -2  -8   57.89    6.20
  -5  -2  -8   58.69    7.60
  -5   2  -8   75.99    7.00
  -5   2  -8   61.39    6.00
  -5   2  -8   79.99    6.90
  -6  -2  -8    1.60    5.00
   6  -2   8   -3.90    8.30
  -6  -2  -8    0.60    4.20
  -6   2  -8    2.30    3.80
  -6   2  -8    4.20    4.20
  -7  -2  -8  285.37   17.80
   7  -2   8  283.57   25.10
  -7  -2  -8  299.77   15.90
  -7   2  -8  283.67   15.70
  -7   2  -8  290.67   15.70
  -8  -2  -8   36.50    7.00
  -8  -2  -8   39.50    7.70
   8  -2   8   80.79   18.10
  -8   2  -8   36.00    6.00
  -8   2  -8   32.90    6.20
  -9  -2  -8   65.39    8.50
  -9  -2  -8   66.09    7.80
   9  -2   8   54.89   17.40
  -9   2  -8   52.89    6.90
  -9   2  -8   55.59    7.90
 -10  -2  -8   30.10    7.40
  10  -2   8   42.60   18.10
 -10  -2  -8   22.00    7.00
 -10   2  -8   27.60    8.50
 -10   2  -8   17.60    6.20
 -10   2  -8   22.30    7.00
 -11  -2  -8  165.48   14.70
  11  -2   8  193.08   26.80
 -11  -2  -8  163.68   14.30
 -11   2  -8  173.68   14.10
 -11   2  -8  177.38   15.20
 -11   2  -8  186.78   13.90
  12  -2   8   31.60   24.00
 -12  -2  -8   55.29    8.90
 -12  -2  -8   53.29    8.70
 -12   2  -8   45.90    8.30
 -12   2  -8   63.59    9.80
 -12   2  -8   43.50    8.10
 -13  -2  -8  100.49   10.40
  13  -2   8   78.39   23.70
 -13  -2  -8   70.89    9.70
 -13   2  -8   93.89   10.30
 -13   2  -8   80.79   10.80
 -13   2  -8   92.49   10.60
 -14  -2  -8    0.90    9.40
  14  -2   8    3.40   27.10
 -14  -2  -8    7.00    7.90
 -14   2  -8    4.00    8.80
 -14   2  -8   17.80    8.00
  15  -2   8  -34.50   33.50
 -15  -2  -8    2.90    8.30
 -15   2  -8   -4.70    7.50
 -15   2  -8   -3.80    8.70
 -16  -2  -8   -1.70    7.40
  16  -2   8  -47.20   37.90
 -16   2  -8    2.40    8.50
 -16   2  -8    5.20    7.80
  17  -2   8   63.99   49.20
 -18   2  -8    2.70    5.70
 -18   2  -8    8.90    6.60
 -19   2  -8    0.80    5.70
 -19   2  -8    7.20    8.40
 -20   2  -8    3.60    5.80
  23   3  -8   -3.50    6.30
 -23   3   8    4.70    6.00
  22   3  -8    4.90    6.30
 -22   3   8    1.30    8.00
  21   3  -8   16.30    6.80
 -21   3   8   10.10    7.40
  20  -3  -8   25.10   25.70
  20   3  -8   24.40    7.40
 -20   3   8   11.90    7.20
 -19  -3   8    5.30    6.90
  19  -3  -8   41.70   25.30
  19   3  -8    6.20    6.20
 -19   3   8    4.60    7.10
 -18  -3   8    0.20    6.50
  18  -3  -8  -10.40   18.50
 -18   3   8    7.50    6.30
 -18   3   8    5.30    7.50
  18   3  -8    8.20    6.80
  17  -3  -8    1.20   17.30
 -17  -3   8    0.10    6.70
 -17   3   8   -4.40    6.00
 -17   3   8    1.50    7.50
 -16  -3   8   26.60    8.00
  16  -3  -8  -10.90   15.50
 -16   3   8   25.20    6.10
 -16   3   8   13.20    7.10
  15  -3  -8   56.19   18.60
 -15  -3   8  111.99   11.10
 -15   3   8  110.99   11.10
 -15   3   8   91.89    9.30
  14  -3  -8   57.59   17.50
 -14  -3   8  107.79   11.40
 -14   3   8  107.19   11.40
 -14   3   8  102.29    8.90
  13  -3  -8    7.40   13.20
 -13  -3   8   14.70    6.10
 -13   3   8   27.80    4.80
 -13   3   8   12.40    6.10
 -12  -3   8    5.70    6.00
  12  -3  -8    0.40   11.20
  12  -3  -8   12.00    5.30
 -12   3   8    6.30    3.70
 -12   3   8    0.40    5.60
 -11  -3   8    4.60    4.90
  11  -3  -8    6.70    9.90
  11  -3  -8   -3.80    4.80
 -11   3   8    2.30    3.30
 -11   3   8   -0.50    4.40
  10  -3  -8  134.99   16.70
  10  -3  -8  126.99   11.30
 -10   3   8  129.09    9.70
 -10   3   8  123.39    7.70
   9  -3  -8   24.40    9.20
   9  -3  -8   22.30    6.00
  -9   3   8   32.00    5.10
  -9   3   8   14.50    3.10
   8  -3  -8  334.97   18.30
   8  -3  -8  299.77   22.10
  -8   3   8  310.87   14.90
  -8   3   8  318.87   16.30
   7  -3  -8    8.20    5.40
   7  -3  -8    5.20    7.60
  -7   3   8    9.30    3.70
   6  -3  -8 1667.33   75.29
   6  -3  -8 1686.13   77.79
  -6   3   8 1581.44   73.49
   5  -3  -8  286.37   16.70
   5  -3  -8  273.17   18.60
  -5   3   8  272.67   13.60
   5   3  -8  269.37   14.10
   4  -3  -8  431.26   23.00
   4  -3  -8  467.45   24.70
  -4   3   8  402.16   20.10
   4   3  -8  441.06   20.60
   3  -3  -8  336.27   19.80
   3  -3  -8  320.37   18.40
  -3   3   8  315.47   15.10
   3   3  -8  319.37   15.70
   2  -3  -8 2272.17  101.49
   2  -3  -8 2221.08  102.29
   2   3  -8 2222.18   99.59
   1  -3  -8  112.09   11.20
   1  -3  -8  104.89   12.20
   1   3  -8  140.79    7.60
   0  -3  -8   -0.40    5.80
   0  -3  -8    3.00    5.30
   0   3  -8    6.70    2.80
   0   3  -8    0.20    2.60
  -1  -3  -8  201.98   14.00
  -1   3  -8  204.58   10.50
  -1   3  -8  182.98   10.10
  -2  -3  -8 1087.39   50.49
  -2   3  -8 1016.60   47.80
  -2   3  -8 1082.59   48.10
  -3  -3  -8  346.27   20.10
  -3   3  -8  346.67   16.70
  -3   3  -8  334.57   16.90
  -4  -3  -8   20.40    6.20
  -4   3  -8   24.40    3.40
  -4   3  -8   19.20    3.40
  -5  -3  -8    5.70    6.20
   5  -3   8    6.70    9.30
  -5   3  -8    1.60    3.60
  -5   3  -8    4.60    2.80
  -5   3  -8    3.30    4.90
  -6  -3  -8   -0.40    6.00
   6  -3   8    7.20    9.30
  -6   3  -8   12.50    5.40
  -6   3  -8   13.70    4.20
   7  -3   8   20.50   11.00
  -7  -3  -8   10.70    7.10
  -7   3  -8   14.20    5.10
  -7   3  -8   18.20    5.80
   8  -3   8   -2.30   11.20
  -8  -3  -8    7.60    7.00
  -8   3  -8   -0.10    5.10
  -8   3  -8    0.30    4.90
  -9  -3  -8   25.40    8.50
   9  -3   8   -1.90   13.20
  -9   3  -8   27.10    6.50
  -9   3  -8   46.80    6.60
  10  -3   8    0.30   15.30
 -10  -3  -8   17.30    7.80
 -10   3  -8    7.60    6.00
 -10   3  -8   19.30    7.40
 -11  -3  -8  397.36   25.00
  11  -3   8  379.66   36.60
 -11   3  -8  423.16   22.40
 -11   3  -8  386.26   24.70
 -11   3  -8  423.46   23.20
  12  -3   8   52.29   20.40
 -12  -3  -8   61.49   10.70
 -12   3  -8   26.90    8.30
 -12   3  -8   47.20   11.10
 -12   3  -8   40.90    8.10
  13  -3   8   -3.80   20.60
 -13  -3  -8    6.50    8.30
 -13   3  -8    3.50    9.20
 -13   3  -8    7.20    6.90
 -13   3  -8   -1.60    7.50
 -14  -3  -8   -0.20    8.30
  14  -3   8   28.00   26.70
 -14   3  -8   10.20    9.40
 -14   3  -8    1.80    8.50
 -15  -3  -8   -3.30    8.00
  15  -3   8   21.90   28.10
 -15   3  -8    8.90    8.40
 -15   3  -8   -4.60    6.50
  16  -3   8   51.49   34.50
 -16   3  -8    7.50    8.40
 -16   3  -8   -1.10    8.30
 -17   3  -8   -4.00    6.90
 -17   3  -8   -1.00    6.70
 -18   3  -8   -0.80    6.00
 -18   3  -8  -11.70    7.10
 -19   3  -8    1.70    5.50
 -19   3  -8   -4.00    5.40
 -22   4   8   -3.20    7.60
  22   4  -8    6.10    6.50
  21   4  -8   -1.30    6.00
 -21   4   8   -1.00    7.00
 -20   4   8    2.50    8.00
  20   4  -8    6.90    6.60
  19  -4  -8   -1.00   21.70
 -19   4   8   33.80    8.70
  19   4  -8    8.80    7.00
  18  -4  -8   19.40   22.10
  18   4  -8    2.40    6.60
 -18   4   8   -0.40    7.50
  17  -4  -8    6.00   18.40
 -17   4   8    4.20    7.70
 -16   4   8  125.29   13.20
  15  -4  -8   21.50   16.40
 -15   4   8   43.20    8.70
 -15   4   8   54.99    7.60
  14  -4  -8   77.99   19.10
 -14   4   8  115.19    9.60
 -14   4   8  142.09   12.30
  13  -4  -8   41.30   14.30
 -13   4   8   83.49    7.10
 -13   4   8   72.49    9.10
  12  -4  -8   -0.10    4.50
  12  -4  -8    4.60   11.90
 -12   4   8   -9.40    4.30
 -12   4   8    2.00    5.10
  11  -4  -8   65.09   13.80
 -11   4   8   70.29    8.10
  10  -4  -8    5.50   10.60
  10  -4  -8   22.30    6.10
 -10   4   8   21.90    5.90
   9  -4  -8    4.50    9.10
   9  -4  -8    0.70    5.60
  -9   4   8    1.00    4.50
   8  -4  -8  162.38   16.50
   8  -4  -8  137.79   12.60
  -8   4   8  142.69   10.10
   7  -4  -8    2.10    7.20
   7  -4  -8    3.20    5.90
  -7   4   8    6.70    4.00
   6  -4  -8   78.59    9.40
   6  -4  -8   83.89    9.90
  -6  -4   8   98.19   15.70
   6   4  -8   67.39    7.00
  -6   4   8   68.99    6.60
  -5  -4   8   60.89   12.90
   5  -4  -8   65.59    8.60
  -5   4   8   52.19    5.50
   5   4  -8   76.79    6.40
   4  -4  -8  113.99   10.60
  -4  -4   8  128.19   15.60
   4   4  -8  109.49    7.60
  -4   4   8   89.59    6.50
  -3  -4   8  749.23   42.00
   3  -4  -8  738.83   36.80
   3   4  -8  756.92   34.00
  -3   4   8  710.03   33.50
  -2  -4   8 1220.58   62.79
   2  -4  -8 1268.67   58.59
  -2   4   8 1189.58   55.19
   2   4  -8 1275.27   55.89
   1  -4  -8  596.84   31.60
  -1  -4   8  539.25   36.80
   1   4  -8  668.53   28.60
   0  -4  -8   35.00    7.50
   0  -4   8   26.40   15.20
   0   4  -8   41.60    4.10
   0   4  -8   38.60    4.90
  -1  -4  -8  115.09   12.90
  -1   4  -8  120.79    8.10
  -1   4  -8  111.39    7.20
  -2  -4  -8  384.96   23.20
  -2   4  -8  404.16   20.00
  -2   4  -8  420.16   19.40
  -3  -4  -8   -1.00    6.90
   3  -4   8   -6.10    7.60
  -3   4  -8    6.90    3.80
  -3   4  -8   -3.60    2.70
  -4  -4  -8    3.50    6.70
   4  -4   8    6.30    9.00
  -4   4  -8    6.40    2.90
  -4   4  -8    3.10    3.70
  -5  -4  -8  148.19   16.10
   5  -4   8  153.98   18.80
  -5   4  -8  168.48   11.80
  -5   4  -8  174.78   10.70
  -6  -4  -8   38.50    9.60
   6  -4   8   33.70   12.30
  -6   4  -8   46.10    6.00
  -6   4  -8   51.99    7.40
   7  -4   8    7.00   11.20
  -7  -4  -8   16.30    9.00
  -7   4  -8   13.10    6.50
  -7   4  -8   14.80    5.30
  -8  -4  -8    2.70    8.30
   8  -4   8    0.30   12.10
  -8   4  -8    7.80    6.50
  -8   4  -8   -1.10    5.20
   9  -4   8   79.69   18.50
  -9  -4  -8   58.59   10.70
  -9   4  -8   50.39    7.50
  -9   4  -8   66.29    9.40
  10  -4   8   64.79   18.20
 -10  -4  -8   72.89   12.50
 -10   4  -8   69.09   10.10
 -10   4  -8   72.49    8.90
  11  -4   8   78.89   19.00
 -11  -4  -8  128.69   14.80
 -11   4  -8  130.09   13.30
 -11   4  -8  126.89   12.30
  12  -4   8   -0.50   19.60
 -12  -4  -8    5.50    9.70
 -12   4  -8    6.70    7.70
 -12   4  -8   -9.30    9.80
 -12   4  -8   -7.50    6.70
  13  -4   8   -1.30   19.40
 -13  -4  -8   -4.60    9.10
 -13   4  -8   -0.50    9.50
 -13   4  -8  -14.30    6.80
 -13   4  -8    5.40    7.30
  14  -4   8   34.70   24.50
 -14  -4  -8    9.80    9.80
 -14   4  -8    1.40   10.20
 -14   4  -8   -4.60    7.20
 -15  -4  -8    9.60    9.50
  15  -4   8   55.49   25.00
 -15   4  -8   -4.90    8.30
 -15   4  -8   -8.30    7.20
 -16   4  -8   -1.60    6.10
 -16   4  -8   -3.10    8.00
 -17   4  -8    7.80    7.20
 -17   4  -8   25.90    8.70
 -18   4  -8    9.30    7.70
 -18   4  -8   14.80    7.60
  21   5  -8   -0.30    6.40
 -21   5   8   -0.40    7.60
 -20   5   8    3.50    7.00
  20   5  -8   12.00    6.40
  19   5  -8   -1.70    6.30
 -19   5   8    0.80    7.50
  18  -5  -8    9.70   23.30
  18   5  -8   -0.50    6.40
 -18   5   8    3.80    7.50
  17  -5  -8    8.10   21.60
  17   5  -8   -3.60    6.30
 -17   5   8    1.60    7.30
  16  -5  -8   16.60   18.80
 -16   5   8   21.70    8.20
  16   5  -8   14.80    6.70
  15  -5  -8   36.00   18.90
 -15   5   8   32.10    8.00
  15   5  -8   37.80    7.50
  14  -5  -8    6.40   15.80
 -14   5   8   -1.60    7.30
  13  -5  -8   20.30   15.60
 -13   5   8    8.10    6.50
  12  -5  -8   14.60   14.20
 -12   5   8   18.70    6.90
  11  -5  -8  249.48   22.10
 -11   5   8  194.68   14.00
  10  -5  -8    0.50   13.00
  10  -5  -8   -2.60    9.20
  10  -5  -8   -8.60    4.20
 -10   5   8    4.20    5.50
   9  -5  -8   88.89   10.10
  -9   5   8   97.99    9.30
  -8  -5   8   19.30   12.20
   8  -5  -8   18.60    7.10
   8   5  -8   11.40    5.10
  -8   5   8   12.30    5.20
   7  -5  -8   76.69    9.90
   7   5  -8   51.59    6.30
  -7   5   8   52.79    6.50
   6  -5  -8   55.29    9.40
  -6  -5   8   27.00   10.70
  -6   5   8   61.69    6.20
   6   5  -8   50.69    5.90
  -5  -5   8    4.40    9.50
   5  -5  -8   -4.70    6.50
   5   5  -8   -3.00    3.70
  -5   5   8    9.30    3.60
   4  -5  -8   78.09   10.60
  -4  -5   8   97.49   12.50
   4   5  -8   72.69    6.50
  -4   5   8   58.09    6.00
  -3  -5   8    1.00    9.30
   3  -5  -8    2.10    6.90
   3   5  -8   -0.90    3.00
  -3   5   8    2.10    2.90
  -2  -5   8   56.19   11.60
   2  -5  -8   29.70    8.10
   2   5  -8   58.89    5.40
  -1  -5   8   20.70   11.90
   1  -5  -8   30.00    7.40
   1   5  -8   35.30    4.40
   0  -5  -8  147.09   15.90
   0  -5   8  166.28   18.80
   0   5  -8  167.78    9.70
   0   5  -8  179.38   10.80
  -1  -5  -8   72.29   10.60
   1  -5   8   95.29   12.20
  -1   5  -8  102.09    8.30
  -1   5  -8  107.39    7.10
   2  -5   8  113.39   13.50
  -2  -5  -8  106.89   13.00
  -2   5  -8  100.59    7.30
  -2   5  -8  102.29    8.80
   3  -5   8   53.29   11.60
  -3  -5  -8   23.90    8.90
  -3   5  -8   47.10    6.00
  -4  -5  -8   71.79   11.50
   4  -5   8   92.09   13.90
  -4   5  -8   71.49    6.90
  -5  -5  -8   83.79   12.90
   5  -5   8  142.39   16.80
  -5   5  -8  140.09   11.50
  -5   5  -8  110.59    9.50
  -6  -5  -8   12.70    9.10
   6  -5   8   23.80   12.70
  -6   5  -8   26.90    5.80
  -6   5  -8   18.50    6.10
  -7  -5  -8   75.99   13.30
   7  -5   8   74.89   15.60
  -7   5  -8   73.49    7.90
  -7   5  -8   66.69    8.50
  -8  -5  -8  103.79   14.40
   8  -5   8   95.79   18.30
  -8   5  -8  116.59   11.40
  -8   5  -8  110.49   10.60
  -9  -5  -8   68.99   13.70
   9  -5   8   70.89   17.60
  -9   5  -8   66.89    9.80
  -9   5  -8   55.49    8.50
  10  -5   8  -15.70   14.50
 -10  -5  -8   -5.80   10.50
 -10   5  -8    9.20    7.00
 -10   5  -8    6.40    6.70
  11  -5   8    6.50   16.40
 -11  -5  -8    7.10   11.00
 -11   5  -8   17.10    7.60
 -11   5  -8    7.90    6.70
  12  -5   8   28.80   20.60
 -12  -5  -8   19.60   11.40
 -12   5  -8    1.20    9.60
 -12   5  -8   13.70   11.00
 -12   5  -8    1.60    7.80
  13  -5   8    6.60   19.30
 -13  -5  -8    3.40   10.70
 -13   5  -8  -12.60    9.30
 -13   5  -8   -0.70    6.40
 -14  -5  -8    9.00   10.10
  14  -5   8   26.60   22.70
 -14   5  -8    6.10   10.90
 -14   5  -8    6.00    6.40
 -15  -5  -8   -2.90    9.70
 -15   5  -8    7.60    9.80
 -15   5  -8    2.60    7.00
 -16   5  -8    6.10    8.00
 -16   5  -8   18.20    8.20
 -17   5  -8   -5.00    7.30
 -17   5  -8    9.90    6.70
 -19   6   8   -6.10    7.50
  19   6  -8    9.10    6.50
 -18   6   8   -5.90    7.00
  18   6  -8    6.40    6.20
  17   6  -8   -0.70    6.30
 -17   6   8    7.90    7.20
  16   6  -8   -4.30    5.90
 -16   6   8   11.80    7.20
 -15   6   8    3.10    7.40
  15   6  -8    4.70    6.50
  14   6  -8   13.20    6.80
 -14   6   8    1.60    6.90
  13   6  -8   15.50    7.10
 -13   6   8   21.60    7.40
 -12   6   8    5.80    6.50
  12   6  -8    2.50    6.50
 -11   6   8   55.09    8.10
  11   6  -8   64.89    8.60
  10   6  -8  118.89   11.40
 -10   6   8  111.89   11.20
   9  -6  -8    5.30    5.60
   9   6  -8   14.40    5.90
  -9   6   8    8.30    5.90
   8  -6  -8   -8.40    5.60
   8   6  -8    2.10    5.20
  -8   6   8   -2.30    4.90
   7  -6  -8   -9.30    7.00
  -7   6   8   -0.20    4.60
   7   6  -8    9.60    5.10
   6  -6  -8    0.00    8.00
   6   6  -8    1.10    4.40
  -6   6   8   -1.80    4.50
   5  -6  -8  184.48   17.80
  -5   6   8  165.18   11.20
   5   6  -8  210.68   11.80
   4  -6  -8    0.80    8.40
   4   6  -8    8.60    4.40
   3  -6  -8  176.58   18.50
   3   6  -8  190.98   11.30
   2  -6  -8  195.58   19.80
   2   6  -8  205.58   11.80
   1  -6  -8  443.36   28.90
   1   6  -8  470.25   22.80
   1   6  -8  431.66   21.80
   0  -6  -8   99.49   13.60
   0   6  -8  118.89    8.40
   0   6  -8  121.89   10.00
  -1  -6  -8   -0.50   10.60
  -1   6  -8   -5.20    4.60
  -2  -6  -8    6.50   10.10
  -2   6  -8    7.60    4.90
  -3  -6  -8   26.40   11.40
  -3   6  -8   14.30    5.50
   4  -6   8   91.79   17.50
  -4  -6  -8   77.29   14.20
   4  -6   8   98.29   12.80
  -4   6  -8   57.29    8.00
  -4   6  -8   86.29    8.20
  -5  -6  -8    3.70   10.90
   5  -6   8   21.90   11.30
   5  -6   8    7.30   19.00
  -5   6  -8   11.80    5.80
  -5   6  -8   13.80    6.60
   6  -6   8   19.50   12.30
  -6  -6  -8   17.80   11.80
  -6   6  -8   21.70    7.50
  -6   6  -8    8.90    6.10
  -7  -6  -8   25.60   12.30
   7  -6   8   35.10   14.20
  -7   6  -8   22.20    6.40
  -7   6  -8   18.30    6.40
   8  -6   8   13.00   14.10
  -8  -6  -8   -1.80   12.10
  -8   6  -8    9.30    6.50
  -8   6  -8   13.90    6.60
  -9  -6  -8   26.70   12.60
   9  -6   8    8.50   14.50
  -9   6  -8   21.40   11.10
  -9   6  -8    1.20    6.90
  10  -6   8    4.40   15.80
 -10  -6  -8  -11.30   10.90
 -10   6  -8   -0.60    5.80
  11  -6   8   13.00   16.80
 -11  -6  -8   17.50   12.00
 -11   6  -8    4.20    6.20
 -11   6  -8   -3.20    9.60
 -12  -6  -8    4.50   10.70
  12  -6   8   -8.70   20.20
 -12   6  -8    9.40   10.50
 -12   6  -8    4.10    7.30
 -13  -6  -8   10.50   11.20
 -13   6  -8   -7.80    6.10
 -13   6  -8  -14.20    9.00
 -14  -6  -8  -16.20    9.80
 -14   6  -8   -1.50    5.90
 -14   6  -8    2.00   10.00
 -15  -6  -8   19.70   10.90
 -15   6  -8   12.00    6.60
 -15   6  -8   10.90    7.80
  16   7  -8    3.10    6.30
 -16   7   8   -0.10    8.70
 -15   7   8   -7.00    7.90
  15   7  -8    4.00    6.30
  14   7  -8    8.50    6.20
 -14   7   8    1.10    7.60
  13   7  -8   -2.70    6.00
 -13   7   8    3.30    7.60
  12   7  -8    4.40    5.90
 -12   7   8   -7.70    7.40
  11   7  -8   -6.20    5.70
 -11   7   8    1.80    6.90
 -10   7   8    8.80    6.90
  10   7  -8   21.40    6.50
  -9   7   8   -1.00    6.20
   9   7  -8    2.10    5.40
   8  -7  -8    6.40    7.20
   8   7  -8   -2.40    4.70
   6  -7  -8  -14.10    7.50
   6   7  -8    7.90    5.10
   5  -7  -8   -1.90    8.10
   5   7  -8   -6.20    4.20
   4  -7  -8    4.10   10.10
   4   7  -8    1.70    4.30
   3  -7  -8   43.40   11.80
   3   7  -8   53.69    6.90
   3   7  -8   48.90    5.80
   2  -7  -8   74.59   13.30
   2   7  -8   48.20    6.80
   1  -7  -8   52.89   12.00
   1   7  -8   45.60    6.70
   0  -7  -8   23.10   11.40
   0   7  -8   31.50    6.40
  -1  -7  -8   39.80   12.40
  -1   7  -8   52.29    7.00
  -2  -7  -8   -5.80   11.20
  -2   7  -8   -0.70    5.20
  -3  -7  -8   13.40   12.20
  -3   7  -8    9.70    6.60
  -3   7  -8   10.40    5.80
  -4  -7  -8   -2.80   11.80
  -4   7  -8   -7.00    5.60
  -4   7  -8   -1.10    5.30
  -5  -7  -8    5.70   12.60
  -5   7  -8    6.60    6.30
  -5   7  -8   10.90    7.20
  -6  -7  -8    0.90   11.60
  -6   7  -8    6.70    5.50
  -7  -7  -8   60.29   15.10
  -7   7  -8   79.69    9.90
  -8  -7  -8   19.20   12.60
  -8   7  -8   10.40    5.70
  -9  -7  -8   17.00   12.50
  -9   7  -8   -0.10    6.00
 -10  -7  -8   -8.00   12.50
 -10   7  -8   -4.90    8.90
 -10   7  -8  -16.10    5.70
 -11  -7  -8   18.50   11.00
 -11   7  -8   10.10    8.60
 -11   7  -8   11.70    6.10
 -12  -7  -8   -4.30    9.70
 -12   7  -8   -0.40    5.40
 -12   7  -8   -7.60    8.90
  13   8  -8   12.70    5.90
  12   8  -8   -0.60    5.50
  11   8  -8    5.20    5.60
  10   8  -8    5.50    5.70
   9   8  -8    6.60    5.80
   8   8  -8   -1.00    5.30
   7   8  -8    9.90    5.80
   6   8  -8   -6.80    5.10
   5  -8  -8    5.40    9.00
   5   8  -8   -0.20    5.30
   4  -8  -8  -13.70    9.00
   4   8  -8   13.30    5.70
   3  -8  -8    3.40    9.20
   3   8  -8    3.90    5.60
   2  -8  -8    4.70   11.00
   2   8  -8    1.50    5.60
   1  -8  -8   37.30   12.70
   1   8  -8   21.40    6.40
   0  -8  -8   60.69   12.50
   0   8  -8   50.39    7.70
  -1  -8  -8   20.40   12.50
  -1   8  -8    8.30    5.80
  -1   8  -8   22.60    7.00
  -2  -8  -8    7.70   11.80
  -2   8  -8    7.50    5.60
  -3  -8  -8    4.60   11.20
  -3   8  -8    9.70    5.70
  -4  -8  -8    7.50   12.00
  -4   8  -8   -0.30    5.50
  -5  -8  -8    7.00   13.30
  -5   8  -8    2.50    5.70
  -6  -8  -8  -11.40   11.90
  -6   8  -8   -1.30    5.40
  -7  -8  -8    9.00   10.00
  -7   8  -8   -7.70    5.80
  -8  -8  -8    2.70   12.70
  -8   8  -8   -0.80    9.50
  -8   8  -8   15.40    6.10
  -9  -8  -8   -4.70   11.70
  -9   8  -8   -0.40    6.00
  -9   8  -8   10.00    9.40
   2  -9  -8   18.80   10.50
   2   9  -8   29.80    6.70
   1  -9  -8    2.30    9.30
   1   9  -8   19.30    5.80
   0  -9  -8    9.60    9.90
   0   9  -8   -5.60    5.40
  -1  -9  -8    9.30    9.60
  -1   9  -8   -4.40    5.30
  -2  -9  -8   15.30   10.60
  -2   9  -8   15.80   10.50
 -24   0   9   -1.30    6.20
 -23   0   9    4.80    6.60
 -22   0   9   -1.10    6.70
 -21   0   9   -2.20    5.50
 -20   0   9   -2.00    6.60
  20   0  -9   -9.60    6.20
  19   0  -9    6.20    4.50
 -19   0   9    5.30    7.00
  18   0  -9   -5.60    4.00
  18   0  -9  -30.30   31.40
 -18   0   9   -5.20    6.50
  17   0  -9   -1.00   27.60
 -17   0   9    0.30    6.20
  17   0  -9   -5.00    5.10
 -16   0   9    5.90    6.40
  16   0  -9   64.59   27.10
 -15   0   9   -4.00    5.10
  15   0  -9    3.50    4.40
  15   0  -9   15.70   20.30
  14   0  -9    1.40    4.10
 -14   0   9   -2.90    4.90
  14   0  -9  -21.60   28.50
  13   0  -9    2.30    3.70
 -13   0   9    1.30    5.40
  13   0  -9   18.00   17.20
  12   0  -9    0.20    3.40
 -12   0   9    2.00    4.50
  12   0  -9  -17.40   13.90
 -11   0   9   -3.90    4.20
  11   0  -9    2.00    3.40
  11   0  -9   -3.30   18.00
 -10   0   9   -1.20    3.90
  10   0  -9    2.50    3.10
  10   0  -9   10.70   11.60
   9   0  -9    6.20   14.50
  -9   0   9   -0.30    3.60
   9   0  -9   -3.30    2.90
   8   0  -9   -0.80    3.20
  -8   0   9   -4.40    3.40
   8   0  -9    4.00   12.00
  -7   0   9   -2.40    3.10
   7   0  -9   -3.60   10.00
   7   0  -9    0.20    2.90
   6   0  -9   -0.40    2.50
  -6   0   9   -1.00    2.80
   6   0  -9    3.70    8.70
   5   0  -9   -1.80    8.70
  -5   0   9    4.00    2.60
   5   0  -9    4.20    2.70
   4   0  -9   -2.10    2.80
   4   0  -9   -0.40    8.30
   4   0  -9   -2.20    1.90
  -4   0   9   -6.90    2.20
   3   0  -9    9.80   10.80
  -3   0   9    2.50    2.40
   3   0  -9   -0.60    2.00
   3   0  -9   -2.40    2.40
   2   0  -9   -2.30    7.90
   2   0  -9   -0.30    2.90
   2   0  -9   -4.10    2.20
   1   0  -9   -6.50    8.00
   1   0  -9    0.00    2.30
   1   0  -9    0.00    2.40
   0   0  -9    7.30   15.80
   0   0  -9   -4.20    2.50
   0   0  -9    2.80    3.10
  -1   0  -9    1.60    3.50
  -1   0  -9    1.70    3.10
  -1   0  -9   -0.50    3.40
  -1   0  -9   -1.80    6.90
  -1   0  -9   -1.70    2.30
  -2   0  -9    1.70    3.50
  -2   0  -9    0.90    3.50
  -2   0  -9    1.10    2.70
  -2   0  -9  -13.40   11.90
  -2   0  -9    3.90    3.70
  -3   0  -9    4.80    3.70
  -3   0  -9   11.90    4.80
  -3   0  -9   21.70   15.00
  -3   0  -9   11.80    3.50
  -3   0  -9    9.20    4.20
  -4   0  -9   71.69   22.30
  -5   0  -9    1.40    3.70
  -5   0  -9    2.70    4.20
  -5   0  -9   -3.50    4.00
  -6   0  -9   -2.80    3.80
  -6   0  -9    0.50    3.70
   6   0   9  -26.90   16.90
  -6   0  -9    4.80    3.90
  -6   0  -9    4.80    3.80
   7   0   9  -15.90   21.60
  -7   0  -9   -4.10    3.60
  -7   0  -9   -4.40    4.80
  -7   0  -9   -3.40    4.50
  -7   0  -9    1.40    3.90
  -8   0  -9   -3.80    5.10
   8   0   9   49.50   23.50
  -8   0  -9   -0.10    5.10
  -8   0  -9    8.00    4.20
  -8   0  -9    1.60    4.00
  -9   0  -9  -11.90    5.10
  -9   0  -9    5.10    6.50
  -9   0  -9   -2.50    4.60
   9   0   9    9.40   33.20
  -9   0  -9    3.50    5.20
 -10   0  -9   -2.90    4.80
 -10   0  -9   -9.80    5.10
  10   0   9   18.30   25.00
 -10   0  -9    1.00    6.30
 -11   0  -9    4.40    7.40
 -11   0  -9   -3.50    5.20
 -11   0  -9    2.80    6.20
 -12   0  -9    4.20    5.60
 -12   0  -9    3.00    7.10
 -13   0  -9    5.00    8.70
 -13   0  -9    8.50    5.20
 -14   0  -9   -1.10    6.70
 -14   0  -9  -10.50    4.20
 -15   0  -9   -4.30    4.30
 -15   0  -9    2.40    8.10
 -16   0  -9    0.80    6.40
 -16   0  -9   -0.40    4.70
 -17   0  -9   -2.90    8.20
 -18   0  -9    0.00    7.30
 -19   0  -9   -0.70    7.00
 -20   0  -9   -3.60    6.80
 -24  -1   9    3.90    6.30
 -24   1   9   10.80    6.70
 -23  -1   9    8.40    6.70
 -23   1   9    9.90    7.30
 -22  -1   9    1.20    5.40
  22   1  -9    0.40    7.50
 -22   1   9   -1.00    7.10
 -21  -1   9    3.80    6.60
  21  -1  -9   11.30   62.49
 -21   1   9    7.80    7.10
  21   1  -9    8.60    6.20
 -20  -1   9   -0.80    6.30
  20  -1  -9   28.70   30.40
  20   1  -9    6.00    6.10
 -20   1   9    8.70    6.20
 -19  -1   9   13.60    7.40
  19  -1  -9  -43.90   32.10
  19   1  -9   -2.50    5.60
 -19   1   9    4.10    7.50
 -18  -1   9   22.30    6.50
  18  -1  -9   15.50   28.80
 -18   1   9   44.50    8.70
 -17  -1   9  194.28   15.10
  17   1  -9  232.58   14.40
 -17   1   9  218.88   15.50
 -16  -1   9  166.58   13.20
  16   1  -9  161.68   12.20
 -16   1   9  179.08   13.70
 -15  -1   9   77.29    8.70
  15  -1  -9   43.60   29.40
  15   1  -9   73.79    7.30
 -15   1   9   61.59    7.90
  14  -1  -9   70.19    6.80
  14  -1  -9   47.70   16.60
  14   1  -9   74.19    7.10
  14   1  -9   46.60   36.00
 -14   1   9   83.69    8.00
 -14   1   9   76.29    8.70
  13  -1  -9   67.99    6.50
 -13  -1   9   50.49    6.60
  13   1  -9   84.39   24.60
  13   1  -9   81.99    8.00
 -13   1   9   74.49    7.90
 -13   1   9   70.69    6.90
  12  -1  -9   78.59    6.70
  12  -1  -9   63.29   15.40
 -12  -1   9   79.49    8.50
  12   1  -9   89.49   22.50
 -12   1   9   88.69    8.90
  12   1  -9   75.49    7.90
 -12   1   9   91.19    7.70
  11  -1  -9  236.78   24.80
  11  -1  -9  265.57   13.20
 -11  -1   9  247.38   14.30
  11   1  -9  247.88   13.70
  11   1  -9  239.68   27.10
 -11   1   9  264.77   14.40
 -10  -1   9   80.09    7.90
  10  -1  -9  107.09   15.50
  10  -1  -9   98.99    6.80
  10   1  -9   46.30   17.10
 -10   1   9   91.29    8.10
  10   1  -9  102.09    7.50
   9  -1  -9   -6.80    7.90
  -9  -1   9    0.30    3.60
   9  -1  -9    2.60    3.00
   9   1  -9    2.60    3.50
  -9   1   9    5.30    3.90
   9   1  -9   -1.20   20.30
  -8  -1   9  955.50   43.10
   8  -1  -9  889.51   48.70
   8  -1  -9  948.41   42.40
   8   1  -9  970.10   42.70
   8   1  -9  835.92   51.39
  -8   1   9  970.30   42.90
   7  -1  -9   29.70    3.70
   7  -1  -9   36.40    8.40
   7   1  -9   37.60   11.30
   6  -1  -9   87.19   12.00
  -6  -1   9   76.49    6.80
   6  -1  -9   84.09    6.30
   6  -1  -9   70.79    4.60
   6   1  -9   89.09    6.30
  -6   1   9   77.79    6.20
   6   1  -9  141.19   21.90
  -5  -1   9  704.33   32.50
   5  -1  -9  684.53   31.50
   5  -1  -9  696.13   32.10
   5  -1  -9  715.33   37.80
   5   1  -9  746.03   32.20
   5   1  -9  706.03   40.30
  -5   1   9  674.43   32.00
   4  -1  -9 1030.30   52.29
   4  -1  -9 1023.50   47.20
   4  -1  -9 1114.59   46.70
   4   1  -9 1026.00   54.39
   4   1  -9 1012.10   47.20
  -4   1   9 1063.59   47.00
   3  -1  -9 2718.03  119.49
   3  -1  -9 2703.13  119.99
   3  -1  -9 2738.43  124.69
   3   1  -9 2740.83  119.89
  -3   1   9 2660.73  119.59
   3   1  -9 2639.34  126.39
   2  -1  -9  475.65   24.40
   2  -1  -9  545.05   25.10
   2  -1  -9  569.84   30.90
   2   1  -9  614.94   34.90
   2   1  -9  497.85   24.50
   2   1  -9  567.94   24.80
   1  -1  -9  133.99   16.00
   1  -1  -9  151.98    9.50
   1  -1  -9  162.18    8.60
   1  -1  -9  159.08   10.60
   1   1  -9  155.68    8.90
   1   1  -9  130.39   17.30
   1   1  -9  165.48    8.40
   0  -1  -9   10.50    3.40
   0  -1  -9    3.30    6.00
   0  -1  -9   18.00    4.80
   0  -1  -9   17.70    2.40
   0  -1  -9   12.40    3.40
   0   1  -9   18.90    3.40
   0   1  -9   12.50   11.00
   0   1  -9    9.30    3.30
  -1  -1  -9   67.69    5.40
  -1  -1  -9   63.49    4.90
  -1  -1  -9   55.79    5.20
  -1  -1  -9   64.39    6.50
  -1  -1  -9   99.49   14.60
  -1   1  -9   77.69    6.20
  -1   1  -9   68.69    5.90
  -1   1  -9   98.79   17.60
  -2  -1  -9  285.17   14.20
  -2  -1  -9  234.78   22.40
  -2  -1  -9  264.47   13.40
  -2  -1  -9  275.57   15.50
  -2   1  -9  264.57   14.20
  -2   1  -9  284.17   13.80
  -2   1  -9  311.27   34.50
  -3  -1  -9 1975.60   85.59
  -3  -1  -9 1885.41   84.59
  -3  -1  -9 1921.41   84.19
  -3  -1  -9 1917.51   92.49
  -3   1  -9 1896.01   84.39
  -3   1  -9 1859.91   84.49
  -3   1  -9 1847.82   84.59
  -3   1  -9 1900.11   95.19
  -3   1  -9 1801.32   84.29
  -4  -1  -9  324.47   17.80
  -4  -1  -9  317.67   16.90
  -4  -1  -9  330.37   16.30
  -4   1  -9  298.47   16.20
  -4   1  -9  359.26   16.60
  -4   1  -9  347.47   16.70
  -4   1  -9  300.17   16.10
  -4   1  -9  376.06   39.70
  -5  -1  -9  210.98   13.20
  -5  -1  -9  226.28   12.70
  -5  -1  -9  226.68   12.00
  -5  -1  -9  203.48   10.50
  -5   1  -9  214.68   12.30
  -5   1  -9  213.08   11.30
  -5   1  -9  201.58   11.90
   6  -1   9  427.86   31.30
  -6  -1  -9  427.36   20.40
  -6  -1  -9  421.56   21.60
  -6  -1  -9  466.35   22.80
  -6  -1  -9  427.76   22.20
  -6   1  -9  457.35   21.80
  -6   1  -9  449.16   21.60
  -7  -1  -9   21.80    5.40
  -7  -1  -9   15.20    5.20
  -7  -1  -9   22.40    5.60
  -7  -1  -9   17.90    3.40
   7  -1   9   54.09   19.70
  -7   1  -9   10.80    5.00
  -7   1  -9   26.30    6.00
  -8  -1  -9   95.39    9.50
  -8  -1  -9   81.29    6.70
  -8  -1  -9   81.19    8.50
   8  -1   9  142.69   21.20
  -8  -1  -9   99.29    9.40
  -8   1  -9  110.09    9.40
  -8   1  -9   94.09    8.90
   9  -1   9   19.10   18.20
  -9  -1  -9    7.60    5.40
  -9  -1  -9    3.30    3.40
  -9  -1  -9   10.70    5.60
  -9  -1  -9   -3.80    5.40
  -9   1  -9    6.70    5.80
  -9   1  -9    6.50    6.70
  -9   1  -9    0.60    5.80
 -10  -1  -9  147.39   12.20
  10  -1   9  210.48   35.00
 -10  -1  -9  163.08   12.70
 -10   1  -9  145.99   12.30
 -10   1  -9  162.98   12.80
 -10   1  -9  175.88   13.00
  11  -1   9  469.25   55.69
 -11  -1  -9  432.06   22.60
 -11  -1  -9  398.56   22.00
 -11   1  -9  398.86   22.60
 -11   1  -9  376.56   21.90
 -11   1  -9  410.56   22.40
  12  -1   9  209.88   46.30
 -12  -1  -9  167.38   13.90
 -12   1  -9  177.88   14.30
 -12   1  -9  122.29   12.70
 -12   1  -9  168.58   13.90
  13  -1   9   11.10   31.90
 -13  -1  -9   -0.50    4.30
 -13  -1  -9   14.40    6.90
 -13   1  -9   16.30    7.20
 -13   1  -9   35.50    9.20
 -13   1  -9   15.60    7.70
 -14  -1  -9    3.40    6.50
 -14   1  -9    9.20    7.00
 -14   1  -9   19.10    9.30
 -15  -1  -9    4.70    6.60
 -15   1  -9    9.70    8.70
 -15   1  -9    1.00    6.40
 -16  -1  -9    2.90    7.10
 -16   1  -9   10.20    6.20
 -16   1  -9   12.90    8.30
 -17  -1  -9    6.80    8.60
 -17   1  -9    4.70    6.10
 -17   1  -9   -2.30    6.90
 -18  -1  -9    6.30    6.60
 -18   1  -9    7.00    6.00
 -18   1  -9   13.60    7.60
 -19   1  -9   18.00    8.60
 -20   1  -9    6.80    5.60
 -24   2   9   22.90    8.10
 -23  -2   9    3.10    5.80
  23   2  -9   -4.90    6.60
 -23   2   9   -3.90    6.00
 -22  -2   9   -7.40    5.70
  22   2  -9    2.60    6.30
 -22   2   9   -1.40    6.10
  21  -2  -9   23.30   29.80
 -21  -2   9   -2.10    6.40
 -21   2   9    4.10    6.70
  21   2  -9    7.70    6.40
 -20  -2   9    9.80    7.10
  20  -2  -9  -18.70   29.60
  20   2  -9    7.80    6.40
 -20   2   9   11.30    7.10
  19  -2  -9    8.50   22.60
 -19  -2   9    4.60    6.70
 -19   2   9   15.10    8.20
  19   2  -9    6.20    6.70
 -18  -2   9   15.50    7.30
  18  -2  -9    1.20   22.50
  18   2  -9   17.40    6.50
 -18   2   9    4.80    6.70
  17  -2  -9    1.50   20.20
 -17  -2   9   11.50    7.20
 -17   2   9   19.30    7.80
  17   2  -9   18.10    6.40
  16  -2  -9    0.30    5.60
 -16  -2   9   17.00    6.70
  16  -2  -9    8.90   16.50
 -16   2   9   17.90    7.80
  16   2  -9   19.10    6.10
 -16   2   9   26.40    6.30
  15  -2  -9   25.10   17.50
 -15  -2   9   58.19    8.20
  15   2  -9   52.59    6.90
 -15   2   9   60.49    6.90
 -15   2   9   60.29    8.60
  14  -2  -9    4.20   14.00
 -14  -2   9   17.70    6.00
 -14   2   9   16.50    6.30
 -14   2   9   24.60    5.40
 -13  -2   9  160.78   12.00
  13  -2  -9  131.99   19.50
 -13   2   9  161.08   10.40
 -13   2   9  166.18   12.00
 -12  -2   9    0.40    4.60
  12  -2  -9   -9.20   11.50
  12  -2  -9   -9.60    2.90
 -12   2   9    8.10    4.00
 -12   2   9    2.60    5.00
  11  -2  -9  197.78   21.50
 -11  -2   9  187.18   12.60
  11  -2  -9  216.28   11.00
 -11   2   9  209.68   11.20
 -11   2   9  194.38   12.50
 -10  -2   9    5.20    4.50
  10  -2  -9   -4.50    8.90
  10  -2  -9    6.70    3.00
 -10   2   9    2.60    3.20
 -10   2   9   -0.30    4.40
  -9  -2   9   76.39    7.70
   9  -2  -9   50.29   10.40
   9  -2  -9   82.59    6.20
   9   2  -9   70.19    7.10
  -9   2   9   75.69    7.40
  -9   2   9   81.89    5.50
   8  -2  -9  198.58   17.60
   8  -2  -9  188.08   10.20
  -8  -2   9  186.38   11.40
   8   2  -9  179.08   10.80
  -8   2   9  187.88   10.90
   7  -2  -9  276.97   21.10
  -7  -2   9  283.97   15.10
   7  -2  -9  261.17   14.10
   7   2  -9  287.57   14.70
  -7   2   9  308.17   14.50
   6  -2  -9    2.70    7.40
   6  -2  -9    7.40    5.60
   6  -2  -9    3.50    3.10
   6   2  -9    5.70    3.20
  -6   2   9    5.70    3.10
   5  -2  -9 1964.70   87.39
   5  -2  -9 1996.60   90.69
   5  -2  -9 1877.31   85.89
   5   2  -9 1903.61   85.89
  -5   2   9 1895.31   85.69
   4  -2  -9  142.49   11.50
   4  -2  -9  140.49    9.10
   4  -2  -9  138.29   14.70
  -4   2   9  153.38    7.90
   4   2  -9  160.68    8.80
   3  -2  -9    1.20    6.50
   3  -2  -9    2.00    2.30
   3  -2  -9    3.70    4.50
   3  -2  -9    5.10    3.30
   3   2  -9    3.20    2.90
   2  -2  -9  208.88   10.70
   2  -2  -9  198.18   11.70
   2  -2  -9  212.58   17.30
   2  -2  -9  210.28   13.50
   2   2  -9  215.88   11.00
   1  -2  -9   14.50    3.30
   1  -2  -9    8.60    7.40
   1  -2  -9   13.80    5.20
   1   2  -9   23.70    4.30
   1   2  -9   18.00    3.30
   0  -2  -9   21.20    5.30
   0  -2  -9   30.00    4.10
   0  -2  -9   15.50    7.60
   0   2  -9   33.60    3.90
   0   2  -9   28.30    3.50
  -1  -2  -9  261.77   13.60
  -1  -2  -9  293.47   15.00
  -1  -2  -9  291.87   17.10
  -1  -2  -9  313.97   22.20
  -1   2  -9  300.27   14.60
  -1   2  -9  298.67   14.50
  -2  -2  -9  703.83   33.70
  -2  -2  -9  687.83   38.90
  -2  -2  -9  715.93   32.20
  -2  -2  -9  646.94   31.30
  -2   2  -9  726.43   31.80
  -2   2  -9  647.14   31.70
  -2   2  -9  721.33   49.99
  -3  -2  -9  810.02   37.50
  -3  -2  -9  799.72   36.80
  -3  -2  -9  838.52   39.00
  -3   2  -9  818.62   37.10
  -3   2  -9  801.72   37.00
  -3   2  -9  728.83   56.79
  -4  -2  -9   67.49    5.90
  -4  -2  -9   79.79    7.20
  -4  -2  -9   62.39    7.80
  -4   2  -9   77.89   25.20
  -4   2  -9   63.99    6.30
  -4   2  -9   64.19    6.30
  -4   2  -9   74.89    7.00
  -5  -2  -9  277.17   16.70
  -5  -2  -9  247.28   14.70
  -5  -2  -9  266.77   14.10
  -5   2  -9  260.67   14.10
  -5   2  -9  265.77   14.20
  -5   2  -9  253.77   13.80
  -6  -2  -9   17.20    4.90
  -6  -2  -9   16.10    6.00
   6  -2   9   27.10   11.10
  -6   2  -9    9.40    4.40
  -6   2  -9   12.50    4.90
  -7  -2  -9    8.10    5.40
  -7  -2  -9    7.80    5.80
   7  -2   9    6.40   11.10
  -7   2  -9    9.30    5.60
  -7   2  -9    3.80    4.80
   8  -2   9   27.00   14.40
  -8  -2  -9    9.10    6.10
  -8  -2  -9   22.60    6.70
  -8   2  -9   12.70    6.50
  -8   2  -9    8.40    5.10
  -9  -2  -9  153.08   13.50
  -9  -2  -9  161.48   12.60
   9  -2   9  177.28   22.80
  -9   2  -9  154.78   11.80
  -9   2  -9  158.78   12.50
 -10  -2  -9  259.57   18.20
 -10  -2  -9  282.97   17.40
  10  -2   9  402.96   45.00
 -10   2  -9  255.77   18.10
 -10   2  -9  298.87   17.50
 -10   2  -9  282.87   17.50
  11  -2   9   -0.20   20.30
 -11  -2  -9   12.20    7.20
 -11  -2  -9   22.30    8.00
 -11   2  -9   12.50    7.70
 -11   2  -9   11.10    7.80
 -11   2  -9   11.50    6.90
 -12  -2  -9   32.70    8.40
 -12  -2  -9   24.40    7.80
  12  -2   9   26.80   23.20
 -12   2  -9   29.20    7.60
 -12   2  -9   38.60    9.90
 -12   2  -9   31.00    8.50
 -13  -2  -9   69.29   10.40
  13  -2   9   33.90   31.20
 -13  -2  -9   71.29    9.30
 -13   2  -9   73.39   10.40
 -13   2  -9   73.59   10.30
 -13   2  -9   78.79    9.90
 -14  -2  -9   23.60    8.90
  14  -2   9  -37.80   28.50
 -14   2  -9   11.40    7.70
 -14   2  -9   14.80    8.50
 -15  -2  -9   20.60    7.90
  15  -2   9   65.69   57.99
 -15   2  -9   16.50    8.10
 -15   2  -9   15.90    8.40
  16  -2   9    0.30   50.79
 -16   2  -9   15.80    7.30
 -16   2  -9   -3.00    7.70
 -17   2  -9   10.80    6.80
 -17   2  -9   14.10    8.90
 -18   2  -9   -5.80    5.40
 -18   2  -9   11.30    6.80
 -19   2  -9    4.60    7.20
 -19   2  -9   -3.40    5.90
  23   3  -9   -1.60    6.20
 -23   3   9    0.90    7.30
  22   3  -9    2.30    6.50
 -22   3   9   17.70    7.40
  21  -3  -9   12.30   44.70
 -21   3   9    6.40    6.90
  21   3  -9   -3.50    6.00
  20  -3  -9  -33.10   24.50
 -20   3   9   -2.00    7.00
  20   3  -9    2.30    6.40
  19  -3  -9  -50.79   22.60
 -19   3   9    6.50    6.80
  19   3  -9    7.80    6.70
  18  -3  -9   22.30   19.90
 -18  -3   9    3.30    6.40
 -18   3   9   13.80    7.90
  18   3  -9    0.70    6.50
  17  -3  -9    4.60   18.10
 -17  -3   9    4.50    6.80
 -17   3   9    4.60    6.80
  17   3  -9    2.70    6.40
 -16  -3   9   92.89   10.70
 -16   3   9   99.59    9.90
  16   3  -9  114.89   11.00
 -16   3   9  124.39   11.70
  15  -3  -9   11.00   15.40
 -15  -3   9   21.00    7.70
 -15   3   9   24.40    5.70
 -15   3   9   17.50    7.30
  14  -3  -9    0.50    4.80
  14  -3  -9   11.00   14.60
 -14  -3   9    0.60    6.20
 -14   3   9    5.10    4.70
 -14   3   9    3.20    6.40
 -13  -3   9  219.18   14.90
 -13   3   9  242.98   14.50
 -13   3   9  201.28   12.40
  12  -3  -9   70.49   14.80
  12  -3  -9   76.79    8.90
 -12  -3   9   80.79    9.10
 -12   3   9   70.49    6.80
 -12   3   9   85.49    8.60
  11  -3  -9   67.69    8.50
  11  -3  -9   68.29   14.30
 -11   3   9   75.99    7.60
 -11   3   9   77.89    6.30
  10  -3  -9   -4.30    9.00
  10  -3  -9   10.30    6.10
 -10   3   9    6.00    3.10
 -10   3   9   19.70    5.10
   9  -3  -9   -3.20    5.50
   9  -3  -9   -2.60    7.90
  -9   3   9    3.90    4.20
   8  -3  -9  100.39   13.20
   8  -3  -9  107.39   11.30
   8   3  -9  108.29    8.40
  -8   3   9  107.99    7.90
   7  -3  -9    4.90    8.40
   7  -3  -9   10.80    5.70
  -7   3   9    8.70    3.50
   7   3  -9    5.10    3.50
   6  -3  -9   60.59   10.70
   6  -3  -9   74.39    8.50
  -6   3   9   52.09    5.60
   6   3  -9   64.79    5.90
   5  -3  -9  173.08   13.00
   5  -3  -9  195.58   15.60
   5   3  -9  182.08   10.20
  -5   3   9  159.58    9.30
   4  -3  -9  310.67   20.40
   4  -3  -9  312.37   18.30
  -4   3   9  300.37   14.60
   4   3  -9  308.67   15.30
   3  -3  -9  144.59   14.90
   3  -3  -9  178.58   13.40
   3   3  -9  182.88   10.00
  -3   3   9  188.58    8.90
   2  -3  -9   19.80    6.80
   2  -3  -9   19.30    7.40
   2   3  -9   28.10    3.50
   1  -3  -9 1044.10   50.09
   1   3  -9  994.00   46.00
   0  -3  -9   -2.90    6.20
   0  -3  -9    1.90    6.00
   0   3  -9    2.20    2.80
   0   3  -9   -1.80    3.10
  -1  -3  -9  146.09   12.50
  -1   3  -9  146.89    8.90
  -1   3  -9  147.99    8.60
  -2  -3  -9   58.49    8.30
  -2   3  -9   61.79    5.20
  -2   3  -9   66.69    5.90
  -3   3  -9   93.49    7.40
  -3   3  -9  103.29    7.10
  -4  -3  -9   10.10    6.70
  -4   3  -9   21.40    3.60
  -4   3  -9   16.20    3.40
  -5  -3  -9   50.49    8.00
   5  -3   9   54.39   12.70
  -5   3  -9   40.80    5.90
  -5   3  -9   53.29    5.00
  -5   3  -9   53.99    5.70
   6  -3   9    1.70   10.00
  -6  -3  -9    5.80    6.60
  -6   3  -9    3.50    5.40
  -6   3  -9    2.30    4.20
   7  -3   9   26.10   13.40
  -7  -3  -9   39.70    8.50
  -7   3  -9   35.10    6.70
  -7   3  -9   35.10    5.70
   8  -3   9   55.09   14.40
  -8  -3  -9   81.39   10.60
  -8   3  -9   73.29    7.70
  -8   3  -9   72.99    8.10
  -9  -3  -9  140.49   15.30
   9  -3   9   93.49   18.60
  -9   3  -9  126.19   11.50
  -9   3  -9  144.29   12.10
  10  -3   9  112.19   22.10
 -10  -3  -9  132.79   13.60
 -10   3  -9  134.49   13.00
 -10   3  -9  131.69   12.30
 -11  -3  -9   97.79   11.80
  11  -3   9   96.29   22.50
 -11   3  -9  110.39   10.50
 -11   3  -9   84.19   12.10
 -11   3  -9   80.39    9.60
 -12  -3  -9   36.20    9.60
  12  -3   9   29.20   23.30
 -12   3  -9   32.30    8.40
 -12   3  -9   41.50    9.90
 -12   3  -9   46.40    9.70
 -13  -3  -9   -2.20    8.00
  13  -3   9    4.30   23.00
 -13   3  -9   -2.80    6.90
 -13   3  -9   -1.60    8.20
 -13   3  -9    5.20    7.60
  14  -3   9   47.80   27.50
 -14  -3  -9    2.30    8.40
 -14   3  -9    1.00    9.00
 -14   3  -9    2.70    7.80
  15  -3   9  -28.00   30.90
 -15   3  -9    0.30    8.20
 -15   3  -9    7.30    8.30
  16  -3   9    3.20   35.00
 -16   3  -9   -3.50    7.60
 -16   3  -9   -1.60    6.10
 -17   3  -9   11.80    8.60
 -17   3  -9   -2.30    6.90
 -18   3  -9    1.70    6.30
 -18   3  -9   -5.10    6.00
 -19   3  -9   -0.30    5.30
 -19   3  -9    6.80    7.40
  22   4  -9    7.60    6.50
 -22   4   9    4.80    6.90
  21   4  -9    1.80    6.50
 -21   4   9   10.90    7.90
  20   4  -9    2.00    6.80
 -20   4   9    5.90    7.90
  19  -4  -9   -8.70   22.40
 -19   4   9    3.70    7.90
  19   4  -9    6.10    6.50
  18  -4  -9    2.00   22.40
 -18   4   9    9.50    7.60
  18   4  -9   -2.40    6.00
  17  -4  -9   -9.60   18.50
  17   4  -9   39.50    7.30
 -17   4   9   30.50    7.60
  16  -4  -9   -1.30   16.40
  16   4  -9   11.50    6.20
 -16   4   9    9.50    7.70
  15  -4  -9   11.50   15.40
  15   4  -9   63.29    8.10
 -15   4   9   45.50    7.80
  14  -4  -9  -19.90   14.40
 -14   4   9    3.10    6.90
  13  -4  -9   25.60   15.00
  13  -4  -9   -0.50    4.80
 -13   4   9    0.70    6.50
  12  -4  -9   37.60   14.70
 -12   4   9   59.29    8.10
  11  -4  -9   89.99    9.50
  11  -4  -9   80.99   16.90
 -11   4   9   98.99    9.00
  10  -4  -9  161.38   13.90
  10  -4  -9  196.08   21.20
 -10   4   9  159.78   11.30
   9  -4  -9    4.90    9.70
   9  -4  -9   -2.90    6.00
  -9   4   9    2.00    4.50
   8  -4  -9   38.10   10.40
   8  -4  -9   38.30    8.00
  -8   4   9   49.99    5.70
   8   4  -9   31.80    5.20
   7  -4  -9  135.99   13.10
   7  -4  -9  128.49   14.50
   7   4  -9  122.39    9.30
  -7   4   9  114.59    8.40
   6  -4  -9  111.39   12.80
   6  -4  -9  104.69   10.80
  -6   4   9   85.89    7.00
   6   4  -9  106.99    8.20
   5  -4  -9  127.09   11.80
   5  -4  -9  105.89   10.70
   5   4  -9  115.69    7.80
  -5   4   9   81.19    6.50
   4  -4  -9   34.20    7.90
  -4   4   9   21.10    3.20
   4   4  -9   23.30    3.90
   3  -4  -9  476.45   26.10
  -3   4   9  449.66   21.70
   3   4  -9  500.45   22.70
   2  -4  -9   25.10    7.60
   2   4  -9   26.50    3.90
   1  -4  -9  154.28   14.80
   1   4  -9  182.48    9.90
   0  -4  -9    5.90    6.50
   0   4  -9    5.60    3.00
   0   4  -9   -1.10    3.30
  -1  -4  -9  255.37   17.80
  -1   4  -9  237.08   12.70
  -1   4  -9  248.08   13.30
  -2  -4  -9   26.60   10.10
  -2   4  -9   23.10    4.50
   3  -4   9    2.70    8.70
  -3  -4  -9    4.00    6.90
  -3   4  -9    1.20    3.60
  -3   4  -9    0.80    2.90
   4  -4   9    9.30   10.00
  -4  -4  -9    3.40    6.70
  -4   4  -9    3.70    3.80
  -4   4  -9    1.60    3.20
   5  -4   9    2.20    9.70
  -5  -4  -9    0.90    7.70
  -5   4  -9   -1.40    3.70
  -5   4  -9    0.60    5.90
   6  -4   9  118.59   16.90
  -6  -4  -9  109.59   13.20
  -6   4  -9  111.39    9.80
  -6   4  -9  119.59   10.70
   7  -4   9   23.30   13.20
  -7  -4  -9   13.10    9.00
  -7   4  -9   16.80    6.90
  -7   4  -9   15.30    5.70
  -8  -4  -9    5.00    8.50
   8  -4   9  -13.70   12.70
  -8   4  -9    3.60    5.60
  -8   4  -9    5.90    6.90
   9  -4   9  -11.80   13.70
  -9  -4  -9   -2.80    8.90
  -9   4  -9    4.80    7.20
  -9   4  -9    3.60    5.90
  10  -4   9   19.70   16.80
 -10  -4  -9    7.70    9.20
 -10   4  -9   26.20    7.20
 -10   4  -9   20.30    7.10
 -11  -4  -9   -8.40    8.80
  11  -4   9   -9.70   16.80
 -11   4  -9   -0.80    7.20
 -11   4  -9    0.60    6.50
 -12  -4  -9    0.70    9.30
  12  -4   9   -0.90   20.70
 -12   4  -9    0.20    9.30
 -12   4  -9  -12.00    7.00
 -12   4  -9    4.80    7.80
 -13  -4  -9    6.50    9.40
  13  -4   9   19.20   22.50
 -13   4  -9    9.10    7.80
 -13   4  -9   12.60    7.20
 -13   4  -9   19.90   10.30
  14  -4   9  -10.30   23.50
 -14  -4  -9    5.70    9.60
 -14   4  -9    5.20    7.90
 -14   4  -9   12.50   10.50
  15  -4   9   15.40   28.70
 -15  -4  -9    2.40    9.60
 -15   4  -9    6.10    8.40
 -15   4  -9    2.80    6.00
 -16   4  -9   -7.20    7.50
 -16   4  -9    4.80    7.50
 -17   4  -9    0.80    6.70
 -17   4  -9   -2.40    7.20
  21   5  -9    5.70    6.30
 -21   5   9    3.00    7.40
  20   5  -9   11.30    6.40
 -20   5   9   10.30    7.30
 -19   5   9    5.90    7.40
  19   5  -9   17.00    7.00
  18  -5  -9  -12.30   23.10
 -18   5   9   11.60    7.60
  18   5  -9    6.50    6.30
  17  -5  -9  -13.00   20.90
  17   5  -9    8.70    6.60
 -17   5   9   -4.60    6.60
  16  -5  -9    5.40   18.70
  16   5  -9   20.10    6.90
 -16   5   9   11.50    8.00
  15  -5  -9   -0.30   18.00
  15   5  -9    6.20    6.80
 -15   5   9    8.80    7.00
  14  -5  -9  -18.40   15.50
 -14   5   9    4.00    7.00
  14   5  -9    4.60    6.20
  13  -5  -9   26.30   15.70
 -13   5   9   -3.40    6.50
  13   5  -9    1.90    5.90
  12  -5  -9   44.40   14.50
  12  -5  -9   -7.80   23.40
  12   5  -9   53.69    7.50
 -12   5   9   64.69    8.10
  11  -5  -9   59.79   19.60
  11  -5  -9   31.60   12.30
  11   5  -9   43.10    7.10
 -11   5   9   47.60    7.50
 -10   5   9   73.29    7.80
  10   5  -9   48.40    7.20
   9  -5  -9   17.30    7.50
  -9   5   9    5.00    4.90
   9   5  -9   24.20    5.80
   8  -5  -9   -8.00    6.70
  -8   5   9    7.60    4.60
   8   5  -9    4.20    5.00
   7  -5  -9   36.30    8.50
  -7   5   9   31.60    5.20
   7   5  -9   31.20    5.30
  -6  -5   9    5.40   11.90
   6  -5  -9   11.70    8.00
  -6   5   9    7.30    3.90
   6   5  -9    8.30    4.70
   5  -5  -9    2.80    7.60
  -5  -5   9    2.10   11.70
   5   5  -9    2.80    3.80
  -5   5   9   -1.80    3.20
   4  -5  -9   48.30    9.70
  -4   5   9   51.49    5.50
   4   5  -9   54.99    5.70
   3  -5  -9   59.19    9.90
   3   5  -9   60.29    5.60
   2  -5  -9   14.00    8.50
  -2  -5   9   -5.00   12.30
   2   5  -9    8.30    3.60
   1  -5  -9  368.76   24.10
   1   5  -9  406.76   19.70
   1   5  -9  378.36   19.10
   0  -5  -9   43.90    9.70
   0   5  -9   42.00    5.30
  -1  -5  -9    8.70    8.90
   1  -5   9   -4.40    8.00
  -1   5  -9    0.10    3.10
  -1   5  -9    4.50    4.10
  -2  -5  -9    1.20   12.70
   2  -5   9   22.20   10.00
  -2   5  -9   10.50    3.70
  -2   5  -9    8.90    4.70
   3  -5   9   40.30   11.30
  -3  -5  -9   34.00   10.10
  -3   5  -9   32.20    5.50
  -4  -5  -9   49.70   11.10
   4  -5   9   33.10   11.70
  -4   5  -9   30.00    5.60
  -5  -5  -9   -0.70    9.30
   5  -5   9   12.80   11.40
  -5   5  -9    1.90    5.40
  -5   5  -9    4.80    4.50
  -6  -5  -9    1.40    9.10
   6  -5   9   -0.70   11.90
  -6   5  -9    3.00    5.20
  -6   5  -9    2.00    5.80
   7  -5   9   75.69   16.90
  -7  -5  -9  119.19   15.90
  -7   5  -9  122.39   12.00
  -7   5  -9  124.69   11.10
  -8  -5  -9   25.70   11.00
   8  -5   9   10.00   14.40
  -8   5  -9   17.20    8.30
  -8   5  -9   19.90    6.60
   9  -5   9   46.50   16.90
  -9  -5  -9   46.00   12.30
  -9   5  -9   71.59    8.80
  -9   5  -9   50.69    8.70
 -10  -5  -9   10.60   10.90
  10  -5   9   -9.80   16.50
 -10   5  -9    0.70    6.00
 -10   5  -9    2.10    7.00
 -11  -5  -9   -5.80    9.80
  11  -5   9  -10.20   17.20
 -11   5  -9    4.90    8.00
 -11   5  -9   -0.20   11.10
 -11   5  -9   -8.20    7.10
 -12  -5  -9    1.00   10.60
  12  -5   9   17.60   20.10
 -12   5  -9   -2.70    9.30
 -12   5  -9   -0.60    6.70
 -12   5  -9  -30.70    7.90
 -13  -5  -9    2.60   10.30
  13  -5   9  -23.00   19.20
 -13   5  -9   -5.10   10.00
 -13   5  -9    4.70    6.20
 -14  -5  -9    0.50    9.70
 -14   5  -9   -8.40    7.10
 -14   5  -9    2.40   10.40
 -15  -5  -9   -2.40   10.30
 -15   5  -9    9.60    7.70
 -15   5  -9   -1.10    6.80
 -16   5  -9   -1.80    6.30
 -16   5  -9   -0.70    7.40
 -19   6   9  -10.00    7.50
  19   6  -9    5.40    5.90
 -18   6   9   -5.30    7.50
  18   6  -9    1.90    6.20
 -17   6   9    5.70    7.60
  17   6  -9   -3.40    5.70
 -16   6   9    8.20    7.40
  16   6  -9   -6.40    6.20
 -15   6   9   -4.40    6.70
  15   6  -9    0.40    6.20
 -14   6   9  -11.20    6.50
  14   6  -9    5.70    6.20
 -13   6   9   29.90    7.70
  13   6  -9   24.60    7.20
 -12   6   9   20.30    7.10
  12   6  -9   28.10    7.20
  11   6  -9   29.40    6.50
 -11   6   9   23.30    7.00
 -10   6   9   51.29    7.80
  10   6  -9   72.89    8.40
  -9   6   9   51.79    7.10
   9   6  -9   56.89    7.60
   8  -6  -9    1.20    7.60
   8   6  -9    1.60    5.20
  -8   6   9    8.80    4.80
   7  -6  -9    6.30    8.10
   7   6  -9   11.60    5.10
  -7   6   9    6.80    4.60
   6  -6  -9   15.20    8.90
   6   6  -9   20.10    5.10
   5  -6  -9   53.59   11.30
   5   6  -9   47.90    5.90
   4  -6  -9    7.30    8.60
   4   6  -9   -3.10    4.20
   3  -6  -9   56.49   12.20
   3   6  -9   68.29    6.60
   2  -6  -9  374.66   26.10
   2   6  -9  378.26   19.60
   2   6  -9  407.96   20.50
   1  -6  -9  495.05   31.50
   1   6  -9  529.55   25.80
   1   6  -9  513.55   24.90
   0  -6  -9  111.09   15.10
   0   6  -9   83.29    7.70
   0   6  -9   88.49    8.30
  -1  -6  -9   -1.60    9.70
  -1   6  -9    4.60    5.20
   2  -6   9   -0.90    8.50
   2  -6   9   10.20   13.60
  -2  -6  -9   -2.70    9.30
  -2   6  -9   -3.10    4.70
   3  -6   9   69.89   17.60
  -3  -6  -9   77.19   13.40
   3  -6   9  110.79   14.10
  -3   6  -9  111.29    9.40
  -4  -6  -9    9.10   11.30
   4  -6   9    4.90   10.30
   4  -6   9   -2.50   19.00
  -4   6  -9    1.60    5.00
  -4   6  -9   -6.30    6.00
   5  -6   9   11.00   11.80
  -5  -6  -9   -7.80   11.00
  -5   6  -9    2.30    5.80
  -5   6  -9   -2.60    6.00
  -6  -6  -9   21.40   11.80
   6  -6   9   17.30   13.20
  -6   6  -9   14.50    6.40
  -6   6  -9   26.10    7.70
  -7  -6  -9    5.70   11.60
   7  -6   9   14.40   14.10
  -7   6  -9    9.00    6.60
  -7   6  -9    5.70    5.60
   8  -6   9   18.80   15.30
  -8  -6  -9   35.90   12.70
  -8   6  -9   47.00    9.10
  -8   6  -9   38.00    7.70
   9  -6   9    3.80   14.80
  -9  -6  -9   19.00   12.40
  -9   6  -9    9.10    7.80
  -9   6  -9   12.80    6.90
 -10  -6  -9   -2.80   11.30
  10  -6   9    4.70   16.20
 -10   6  -9    8.60    6.40
  11  -6   9   25.10   17.70
 -11  -6  -9    9.40   11.20
 -11   6  -9    7.10    7.70
 -11   6  -9    4.40   11.30
 -12  -6  -9   -0.90   10.50
 -12   6  -9   -1.80    8.60
 -12   6  -9   -6.10    5.90
 -13  -6  -9   -5.50   10.10
 -13   6  -9   -0.50    9.40
 -13   6  -9   -7.60    5.00
 -14  -6  -9    9.20   10.10
 -14   6  -9   10.10    9.70
 -14   6  -9   13.60    6.10
  16   7  -9    1.10    4.80
 -15   7   9    5.50    8.60
  15   7  -9    3.70    5.30
  14   7  -9   -1.10    5.90
 -14   7   9   11.40    8.30
 -13   7   9    8.20    8.10
  13   7  -9   -2.10    5.10
  12   7  -9   11.80    6.40
 -12   7   9   21.90    7.80
  11   7  -9   -4.00    5.30
  10   7  -9    8.50    5.80
   9   7  -9   28.60    6.00
   8  -7  -9   -2.40    7.00
   8   7  -9   12.80    5.40
   7  -7  -9   13.90    8.40
   7   7  -9   12.40    5.30
   6  -7  -9    5.70    8.60
   6   7  -9   -2.00    4.50
   5  -7  -9    9.90    9.60
   5   7  -9   -4.80    4.30
   4  -7  -9   27.40   10.80
   4   7  -9   27.50    5.40
   4   7  -9   27.50    6.00
   3  -7  -9  143.19   16.70
   3   7  -9  137.69   11.40
   3   7  -9  141.99   10.10
   2  -7  -9    5.40   10.20
   2   7  -9    4.40    5.10
   1  -7  -9   -3.80   10.90
   1   7  -9    8.70    5.50
   0  -7  -9   20.20   12.60
   0   7  -9   29.20    6.30
  -1  -7  -9   -6.50   10.60
  -1   7  -9   -0.30    5.10
  -2  -7  -9    2.90   12.30
  -2   7  -9   13.40    5.80
  -3  -7  -9   12.20   12.30
  -3   7  -9    2.50    6.10
  -3   7  -9   18.00    6.10
  -4  -7  -9   -2.20   12.00
  -4   7  -9    0.60    5.20
  -4   7  -9    6.90    6.20
  -5  -7  -9   -0.50   12.20
  -5   7  -9    6.70    6.80
  -5   7  -9   14.80    7.00
  -6  -7  -9   22.50   13.30
  -6   7  -9   23.20    6.60
  -7  -7  -9   -0.10   11.80
  -7   7  -9   -9.20    5.70
  -8  -7  -9   -8.00   11.70
  -8   7  -9    2.60    5.80
  -9  -7  -9    9.30   10.70
  -9   7  -9   -2.50    6.40
 -10  -7  -9    6.20   12.30
 -10   7  -9   11.40   11.20
 -10   7  -9    4.50    5.50
 -11  -7  -9    4.50   10.30
 -11   7  -9   -1.60    5.30
 -11   7  -9    3.70    9.20
 -12  -7  -9   11.80   11.00
 -12   7  -9  -13.70    4.80
 -12   7  -9   -5.70    7.40
  12   8  -9   -2.50    5.60
  11   8  -9    9.40    5.80
  10   8  -9   -6.20    5.30
   9   8  -9    1.70    5.40
   8   8  -9   10.60    5.90
   7   8  -9   -0.10    5.50
   7   8  -9    3.20    5.40
   6  -8  -9   11.20   10.00
   6   8  -9    0.30    5.30
   5  -8  -9   23.80    9.90
   5   8  -9   16.60    5.70
   4  -8  -9   56.99   12.30
   4   8  -9   49.90    7.30
   3  -8  -9   -4.00    9.50
   3   8  -9  -11.40    5.10
   2  -8  -9   11.80   11.20
   2   8  -9    9.30    5.90
   1  -8  -9   46.30   12.90
   1   8  -9   58.09    7.90
   0  -8  -9  155.58   18.50
   0   8  -9  108.99   10.20
  -1  -8  -9   17.20   13.30
  -1   8  -9   16.80    7.10
  -1   8  -9    6.20    5.50
  -2  -8  -9   -5.80   11.80
  -2   8  -9   -3.50    5.10
  -3  -8  -9   24.00   12.10
  -4  -8  -9    5.40   11.60
  -4   8  -9    8.10    5.40
  -5  -8  -9    1.40   11.20
  -5   8  -9    4.70    5.60
  -6  -8  -9   13.30   10.60
  -6   8  -9   -2.70    5.70
  -7  -8  -9   26.90   13.50
  -7   8  -9   10.80    5.70
  -8  -8  -9    4.50   11.20
  -8   8  -9   12.90    6.10
  -8   8  -9    8.00    8.70
   2  -9  -9   90.89   25.10
   2   9  -9   41.20    6.80
   1  -9  -9   -0.50   10.20
   1   9  -9    2.90    5.80
   0  -9  -9   22.30   10.50
   0   9  -9   28.40    6.20
 -24   0  10    9.30    7.00
 -23   0  10    5.40    6.80
 -22   0  10    6.60    6.50
 -21   0  10    7.10    6.80
  20   0 -10    4.10    5.30
 -20   0  10   12.70    6.10
  19   0 -10    6.10    4.70
 -19   0  10    4.80    6.00
  18   0 -10   78.39   55.09
 -17   0  10  607.94   31.80
  17   0 -10  640.34   30.50
 -16   0  10  158.28   12.80
  16   0 -10  131.39   11.00
  16   0 -10   45.50   33.70
  15   0 -10    5.50    4.70
  15   0 -10   15.70   23.10
 -15   0  10   -5.80    5.80
  14   0 -10   96.19   22.80
  14   0 -10  126.19    9.60
 -14   0  10  130.89   10.90
 -13   0  10  506.15   25.10
  13   0 -10  506.35   24.00
  13   0 -10  430.86   39.80
  12   0 -10  389.16   42.40
  12   0 -10  382.06   18.90
 -12   0  10  371.76   19.80
 -11   0  10  644.84   30.90
  11   0 -10  609.54   30.20
  11   0 -10  771.82   50.29
  10   0 -10  127.19   24.00
  10   0 -10  113.09    8.00
 -10   0  10  112.69    8.80
   9   0 -10  270.67   14.70
  -9   0  10  323.67   15.50
   9   0 -10  264.07   24.80
   8   0 -10  742.83   43.60
  -8   0  10  797.22   35.70
   8   0 -10  754.72   35.20
  -7   0  10  362.76   18.20
   7   0 -10  361.46   26.60
   7   0 -10  384.46   18.00
  -6   0  10  206.98   11.30
   6   0 -10  194.98   19.80
   6   0 -10  220.18   11.40
  -5   0  10  239.18   12.50
   5   0 -10  298.57   25.10
   5   0 -10  244.78   12.60
   5   0 -10  237.08   11.80
   4   0 -10  178.18    9.60
   4   0 -10  159.78   18.10
  -4   0  10  168.78    9.30
   4   0 -10  161.58    8.60
   3   0 -10  460.15   28.50
   3   0 -10  455.75   20.90
   3   0 -10  412.96   20.30
   2   0 -10  220.08   20.70
   2   0 -10  201.68   10.70
   2   0 -10  219.08   11.40
   1   0 -10   99.59   19.40
   1   0 -10   50.19    5.30
   1   0 -10   75.99    5.30
   0   0 -10  406.46   19.30
   0   0 -10  412.96   18.60
   0   0 -10  369.26   18.20
   0   0 -10  362.16   27.70
  -1   0 -10  110.99    7.00
  -1   0 -10   95.49   14.00
  -1   0 -10  120.59    8.80
  -1   0 -10  134.49    8.00
  -1   0 -10  122.69    8.90
  -2   0 -10 1076.49   48.50
  -2   0 -10 1104.59   48.80
  -2   0 -10 1036.60   57.49
  -2   0 -10 1016.40   47.70
  -2   0 -10 1062.79   48.10
  -3   0 -10 3515.75  149.59
  -3   0 -10 3299.17  158.78
  -3   0 -10 3308.07  149.79
  -3   0 -10 3307.77  149.19
  -3   0 -10 3386.26  149.99
  -4   0 -10  100.69   17.60
  -4   0 -10   89.19    7.00
  -4   0 -10   89.29    8.00
  -4   0 -10  100.09    7.90
  -5   0 -10    4.60    4.00
  -5   0 -10   17.00    4.30
  -5   0 -10    7.80    4.10
   6   0  10  243.58   28.90
  -6   0 -10  245.48   13.20
  -6   0 -10  222.28   13.30
  -6   0 -10  221.08   13.30
  -7   0 -10  238.38   13.30
  -7   0 -10  206.08   13.70
  -7   0 -10  218.68   13.30
  -8   0 -10    9.20    6.20
   8   0  10   22.20   22.50
  -8   0 -10    2.20    4.30
  -8   0 -10   -2.00    4.30
  -8   0 -10    0.60    5.60
   9   0  10  390.96   47.80
  -9   0 -10  389.36   20.20
  -9   0 -10  409.36   22.20
  -9   0 -10  420.16   21.70
 -10   0 -10   13.30    5.20
 -10   0 -10    8.20    6.50
 -10   0 -10   12.80    7.50
 -11   0 -10  425.26   22.20
 -11   0 -10  444.86   24.40
 -11   0 -10  461.65   24.30
 -14   0 -10   12.00    8.70
 -14   0 -10    0.00    4.30
 -15   0 -10   28.50    7.10
 -15   0 -10    0.60    4.80
 -16   0 -10   -1.40    7.50
 -17   0 -10   -4.40    7.60
 -18   0 -10    8.00    7.60
 -19   0 -10   -3.90    7.20
 -24  -1  10    3.50    6.20
 -24   1  10   -0.20    5.50
 -23  -1  10   -2.90    6.40
 -23   1  10   -0.60    6.60
 -22  -1  10    3.50    5.40
 -22   1  10   -0.40    6.20
  22   1 -10   -3.60    6.60
 -21  -1  10   -8.80    5.80
  21  -1 -10  -18.10   40.00
  21   1 -10   18.10    6.40
 -21   1  10   -3.70    6.30
 -20  -1  10    2.10    5.90
  20  -1 -10   42.90   37.60
 -20   1  10    6.60    7.00
  20   1 -10   -0.20    6.00
 -19  -1  10   -2.10    4.90
  19  -1 -10   20.50   33.20
 -19   1  10   12.50    7.70
  19   1 -10   -2.90    5.90
 -18  -1  10   32.90    8.20
  18  -1 -10    9.70   25.90
 -18   1  10   25.50    8.40
  18   1 -10   44.50    7.10
  17  -1 -10    7.30    3.90
 -17  -1  10    7.30    6.90
  17  -1 -10   -7.80   23.90
  17   1 -10   17.00    6.10
 -17   1  10    6.20    7.10
  16  -1 -10    2.00    3.20
 -16  -1  10    3.30    6.80
  16  -1 -10    1.80   17.60
  16   1 -10   -3.20    5.70
 -16   1  10    0.90    5.70
  15  -1 -10   29.60   19.70
 -15  -1  10   32.00    6.40
 -15   1  10   48.20    7.70
  15   1 -10   40.50    6.40
 -14  -1  10    3.50    5.80
  14  -1 -10   -0.60   22.70
  14  -1 -10    7.10    3.90
  14   1 -10    2.20    4.80
 -14   1  10   -0.30    5.90
  14   1 -10   -6.70   26.40
  13  -1 -10  112.39    8.40
 -13  -1  10  115.89   10.30
  13   1 -10  126.19    9.50
  13   1 -10   89.49   25.40
 -13   1  10  133.99   10.50
  12  -1 -10  -23.70   19.90
  12  -1 -10    2.50    3.60
 -12  -1  10   -1.70    4.30
  12   1 -10   -5.30    3.90
 -12   1  10    1.70    4.80
  12   1 -10  -20.30   20.30
  11  -1 -10  246.58   27.50
  11  -1 -10  200.98   11.10
 -11  -1  10  188.28   12.10
 -11   1  10  179.98   12.10
  11   1 -10  227.08   33.60
  11   1 -10  195.88   11.70
  10  -1 -10  298.47   27.80
 -10  -1  10  264.67   14.90
  10  -1 -10  267.87   14.10
 -10   1  10  269.27   14.80
  10   1 -10  271.27   14.40
  10   1 -10  331.17   35.40
   9  -1 -10  112.99    7.80
  -9  -1  10  116.59    8.70
   9  -1 -10  150.48   22.60
   9   1 -10  155.58   24.70
  -9   1  10  123.99    8.70
   9   1 -10  101.79    8.10
   8  -1 -10  131.29    7.00
   8  -1 -10  140.89    8.60
   8  -1 -10  160.48   17.40
  -8  -1  10  136.49    9.40
  -8   1  10  139.99    9.10
   8   1 -10  145.69    8.80
   8   1 -10  197.88   27.20
  -7  -1  10   42.80    5.20
   7  -1 -10   62.79   12.30
   7  -1 -10   54.29    4.80
   7  -1 -10   33.00    3.00
  -7   1  10   36.30    4.40
   7   1 -10   60.49   22.30
   7   1 -10   44.10    4.60
  -6  -1  10  303.47   15.30
   6  -1 -10  294.37   22.40
   6  -1 -10  302.17   15.00
   6  -1 -10  293.97   13.90
   6   1 -10  306.87   15.10
   6   1 -10  250.37   25.50
  -6   1  10  300.27   14.80
   5  -1 -10 1209.88   54.19
   5  -1 -10 1246.18   53.59
  -5  -1  10 1228.08   54.49
   5  -1 -10 1187.58   59.99
  -5   1  10 1159.38   53.99
   5   1 -10 1182.08   62.19
   5   1 -10 1197.38   54.19
   4  -1 -10  174.28    9.60
   4  -1 -10  163.18   17.00
   4  -1 -10  143.59    8.50
   4   1 -10  182.18    9.60
  -4   1  10  158.28    8.70
   4   1 -10  190.78   19.70
   3  -1 -10 1377.76   68.29
   3  -1 -10 1392.76   62.19
   3  -1 -10 1404.76   62.79
  -3   1  10 1327.07   62.09
   3   1 -10 1374.36   70.59
   3   1 -10 1444.46   62.59
   3   1 -10 1436.96   62.29
   2  -1 -10  225.48   19.90
   2  -1 -10  234.18   12.60
   2  -1 -10  226.38   11.70
   2   1 -10  238.28   11.60
   2   1 -10  236.88   12.20
   2   1 -10  216.08   25.30
   1  -1 -10   12.90    9.20
   1  -1 -10    0.80    3.00
   1  -1 -10    3.90    4.10
   1  -1 -10    1.20    3.30
   1   1 -10    1.00    2.90
   1   1 -10    4.90   10.40
   1   1 -10    3.90    3.10
   0  -1 -10  157.38   18.10
   0  -1 -10  152.18    8.50
   0  -1 -10  158.58   10.40
   0  -1 -10  167.78    9.70
   0  -1 -10  195.28   11.90
   0   1 -10  181.78    9.40
   0   1 -10  168.28    9.80
  -1  -1 -10  579.34   28.90
  -1  -1 -10  582.04   27.10
  -1  -1 -10  609.74   36.20
  -1  -1 -10  593.84   27.70
  -1   1 -10  568.84   27.50
  -1   1 -10  694.83   43.80
  -1   1 -10  592.24   27.80
  -2  -1 -10  561.54   27.00
  -2  -1 -10  528.55   34.50
  -2  -1 -10  509.25   25.00
  -2  -1 -10  532.65   25.50
  -2   1 -10  526.45   25.30
  -2   1 -10  678.73   48.00
  -2   1 -10  553.54   25.70
  -2   1 -10  524.55   25.20
  -3  -1 -10  254.07   24.90
  -3  -1 -10  260.87   13.60
  -3  -1 -10  270.07   14.50
  -3  -1 -10  271.57   15.70
  -3   1 -10  290.77   14.40
  -3   1 -10  285.17   14.40
  -3   1 -10  245.18   14.00
  -3   1 -10  255.17   13.70
  -3   1 -10  364.96   39.20
  -4  -1 -10 1722.33   74.49
  -4  -1 -10 1638.04   74.79
  -4  -1 -10 1631.44   75.69
  -4   1 -10 1593.64   74.39
  -4   1 -10 1632.24   74.59
  -4   1 -10 1664.13   74.79
  -4   1 -10 1675.23   74.69
  -4   1 -10 1741.23   88.29
  -5  -1 -10  266.97   14.90
  -5  -1 -10  261.27   15.60
  -5  -1 -10  273.47   14.10
  -5  -1 -10  259.87   12.50
  -5   1 -10  274.97   14.50
  -5   1 -10  258.97   14.00
  -5   1 -10  240.18   13.50
  -6  -1 -10   19.50    3.20
  -6  -1 -10   24.10    5.60
   6  -1  10   21.30   12.60
  -6  -1 -10   20.60    5.90
  -6  -1 -10   23.60    5.40
  -6   1 -10   14.40    4.80
  -6   1 -10   25.20    4.30
  -6   1 -10   23.30    5.50
   7  -1  10  227.98   30.80
  -7  -1 -10  145.79   11.60
  -7  -1 -10  149.69   11.70
  -7  -1 -10  148.49    8.40
  -7  -1 -10  156.28   11.10
  -7   1 -10  140.49   10.80
  -7   1 -10  142.19   10.70
  -8  -1 -10   68.59    7.70
   8  -1  10   40.60   18.30
  -8  -1 -10   55.29    7.30
  -8  -1 -10   63.29    7.80
  -8   1 -10   45.50    6.90
  -8   1 -10   58.59    7.20
  -9  -1 -10  180.48   13.00
  -9  -1 -10  186.08   12.70
   9  -1  10  138.59   24.30
  -9  -1 -10  137.89   12.50
  -9   1 -10  175.98   12.90
  -9   1 -10  173.08   12.90
  -9   1 -10  162.98   12.50
 -10  -1 -10   -0.60    5.60
  10  -1  10   30.70   34.60
 -10  -1 -10   10.30    6.70
 -10   1 -10    5.60    7.60
 -10   1 -10   -1.80    6.30
 -10   1 -10    4.50    6.30
 -11  -1 -10   76.79    9.40
  11  -1  10   74.99   26.50
 -11  -1 -10   86.79    9.40
 -11   1 -10  116.59   10.30
 -11   1 -10  123.89   11.60
 -11   1 -10  100.29   10.80
 -12  -1 -10  222.28   15.90
  12  -1  10  179.38   35.70
 -12   1 -10  203.68   15.00
 -12   1 -10  217.58   16.20
 -12   1 -10  236.78   16.50
 -13  -1 -10   46.20    9.10
  13  -1  10  100.29   71.19
 -13   1 -10   33.20    8.50
 -13   1 -10   23.50    9.40
 -13   1 -10   29.90    7.90
 -14  -1 -10   19.70    8.80
 -14   1 -10   21.30    6.80
 -14   1 -10   24.90    8.70
 -15  -1 -10   -7.80    7.40
 -15   1 -10    1.70    6.20
 -15   1 -10    4.40    7.40
 -16  -1 -10   -4.70    6.50
 -16   1 -10    0.50    6.10
 -16   1 -10    9.10    5.80
 -17  -1 -10    5.90    8.00
 -17   1 -10    3.60    6.20
 -18  -1 -10   -1.30    6.00
 -18   1 -10    5.80    7.10
 -19   1 -10   -9.30    7.00
 -24   2  10    4.80    6.10
 -23  -2  10    6.30    5.50
  23   2 -10    8.30    6.90
 -23   2  10    4.60    7.60
 -22  -2  10    3.20    6.50
 -22   2  10   18.90    8.00
  22   2 -10   -1.10    6.20
  21  -2 -10   14.70   34.10
 -21  -2  10    1.80    6.50
  21   2 -10   -1.20    5.80
 -21   2  10    0.40    7.60
 -20  -2  10    3.20    6.50
  20  -2 -10  -14.20   24.40
 -20   2  10    2.00    6.50
  20   2 -10    0.20    5.90
  19  -2 -10  -15.80   23.80
 -19  -2  10   -5.40    6.00
  19   2 -10   -6.00    6.30
 -19   2  10    1.70    7.30
 -18  -2  10   -1.80    6.20
  18  -2 -10    6.60   23.60
  18   2 -10   -6.10    5.90
 -18   2  10   -5.90    6.60
 -17  -2  10   72.09    8.70
  17  -2 -10   20.30   20.00
 -17   2  10   70.99    8.90
  16  -2 -10    4.40    5.60
 -16  -2  10   13.10    7.20
  16  -2 -10  -16.40   18.60
 -16   2  10   14.80    7.10
  16   2 -10   15.30    6.20
 -15  -2  10  258.47   17.00
 -15   2  10  285.77   17.40
  15   2 -10  298.47   16.60
 -14  -2  10   96.49   10.20
 -14   2  10  102.49   10.70
  14   2 -10   93.69    9.50
  13  -2 -10  -11.50   12.20
 -13  -2  10    5.00    5.80
  13  -2 -10   -6.40    3.20
  13   2 -10    4.50    5.10
 -13   2  10    4.70    5.80
 -12  -2  10    0.30    5.80
  12  -2 -10   -7.20    2.90
  12  -2 -10   -1.90   10.80
 -12   2  10    4.10    5.40
  12   2 -10    3.00    4.60
  11  -2 -10   45.20   12.70
 -11  -2  10   50.59    6.70
  11  -2 -10   47.90    4.70
  11   2 -10   40.60    5.80
 -11   2  10   36.30    5.90
 -10  -2  10   81.19    8.20
  10  -2 -10   86.49    6.40
  10  -2 -10   85.39   14.70
  10   2 -10   80.69    7.10
 -10   2  10   71.59    7.10
   9  -2 -10   89.19    7.60
  -9  -2  10  117.69    9.10
   9  -2 -10  104.09   15.60
   9   2 -10  114.79    8.60
  -9   2  10  128.09    8.40
  -8  -2  10  515.55   25.40
   8  -2 -10  529.65   24.70
   8  -2 -10  509.75   32.00
   8   2 -10  582.74   53.29
   8   2 -10  517.55   24.90
  -8   2  10  521.85   24.90
   7  -2 -10  792.32   44.10
   7  -2 -10  826.12   37.70
   7   2 -10  811.02   37.90
   7   2 -10  719.73   52.79
  -7   2  10  901.01   37.80
   6  -2 -10   40.40    7.10
   6  -2 -10   41.80   10.30
   6  -2 -10   40.20    4.70
   6   2 -10   41.10    4.70
  -6   2  10   38.40    4.10
   5  -2 -10   46.40    9.80
   5  -2 -10   49.70    7.00
  -5   2  10   49.20    4.50
   5   2 -10   46.10    4.60
   4  -2 -10   62.69    5.80
   4  -2 -10   60.29    4.50
   4  -2 -10   54.49    7.40
   4  -2 -10   50.79    9.60
  -4   2  10   59.09    4.40
   4   2 -10   50.99    5.00
   3  -2 -10  356.06   19.00
   3  -2 -10  333.67   16.90
   3  -2 -10  350.56   23.20
   3  -2 -10  319.67   16.00
   3   2 -10  336.47   16.50
   2  -2 -10  145.69    9.60
   2  -2 -10  127.59    8.40
   2  -2 -10  146.19   16.10
   2  -2 -10  156.78   11.50
   2   2 -10  150.18    8.80
   2   2 -10  143.49    8.50
   1  -2 -10  330.37   16.40
   1  -2 -10  334.37   22.90
   1   2 -10  342.37   16.20
   1   2 -10  325.37   16.30
   0  -2 -10    8.40    5.20
   0  -2 -10   -9.80    7.20
   0  -2 -10    5.00    3.70
   0   2 -10    6.00    3.10
   0   2 -10    8.10    3.40
   0   2 -10    2.10   15.90
  -1  -2 -10  356.76   18.20
  -1  -2 -10  413.26   21.50
  -1  -2 -10  390.66   19.60
  -1  -2 -10  403.26   27.10
  -1   2 -10  433.06   19.30
  -1   2 -10  393.16   19.20
  -1   2 -10  404.96   39.40
  -2  -2 -10  280.77   17.00
  -2  -2 -10  278.47   14.90
  -2  -2 -10  247.68   13.40
  -2  -2 -10  286.37   23.30
  -2   2 -10  294.67   14.30
  -2   2 -10  275.97   14.30
  -2   2 -10  309.77   32.20
  -3  -2 -10   85.09    8.10
  -3  -2 -10   61.49    6.00
  -3  -2 -10   97.29    9.30
  -3   2 -10   87.09    7.00
  -3   2 -10   90.19   36.30
  -3   2 -10   76.39    6.90
  -4  -2 -10  213.48   11.60
  -4  -2 -10  224.68   12.90
  -4  -2 -10  207.58   14.80
  -4   2 -10  194.48   31.20
  -4   2 -10  211.38   11.90
  -4   2 -10  208.08   12.10
  -4   2 -10  190.88   10.70
  -4   2 -10  210.38   11.80
  -5  -2 -10    8.30    4.30
  -5  -2 -10    0.50    5.00
  -5  -2 -10    3.80    5.80
  -5   2 -10   10.30    3.80
  -5   2 -10    5.90    4.40
  -5   2 -10    6.00    4.50
  -6  -2 -10    8.30    5.90
   6  -2  10   28.20   17.20
  -6  -2 -10    7.00    5.20
  -6  -2 -10   14.20    5.20
  -6   2 -10    8.50    4.60
  -6   2 -10   12.30    5.50
  -7  -2 -10  101.19    9.20
  -7  -2 -10   95.69   10.30
   7  -2  10  138.09   21.90
  -7   2 -10   98.09    9.30
  -7   2 -10   91.29    9.30
  -8  -2 -10  124.59   11.10
   8  -2  10  173.58   29.50
  -8  -2 -10  136.09   13.30
  -8   2 -10  145.89   11.40
  -8   2 -10  140.19   11.40
  -9  -2 -10   11.60    6.20
  -9  -2 -10   -5.60    6.00
   9  -2  10   15.60   15.70
  -9   2 -10    3.60    6.40
  -9   2 -10   10.70    5.90
 -10  -2 -10    4.50    6.80
 -10  -2 -10    8.40    7.00
  10  -2  10   12.50   16.80
 -10   2 -10   11.30    6.50
 -10   2 -10   -1.30    6.90
 -10   2 -10    4.30    8.10
  11  -2  10   81.09   22.20
 -11  -2 -10  143.89   14.30
 -11  -2 -10  153.18   13.60
 -11   2 -10  141.09   14.40
 -11   2 -10  158.48   13.90
 -11   2 -10  165.38   13.90
 -12  -2 -10    0.70    7.40
 -12  -2 -10   -2.10    7.50
  12  -2  10  -10.30   21.70
 -12   2 -10    6.10    8.20
 -12   2 -10    2.80    7.00
 -12   2 -10   -2.30    7.80
  13  -2  10   68.09   30.20
 -13  -2 -10   89.89   12.20
 -13  -2 -10   85.69   10.40
 -13   2 -10  124.29   11.50
 -13   2 -10  130.79   13.30
 -13   2 -10  122.19   12.90
  14  -2  10   77.89   36.70
 -14  -2 -10   49.90   10.00
 -14   2 -10   38.90    9.90
 -14   2 -10   32.40    8.60
 -15  -2 -10    5.30    7.00
  15  -2  10   65.09   43.10
 -15   2 -10   10.50    7.40
 -15   2 -10   14.20    7.60
  16  -2  10  -44.40   65.69
 -16   2 -10    5.20    6.60
 -16   2 -10    9.40    7.10
 -17   2 -10    1.90    6.50
 -17   2 -10   -9.60    7.80
 -18   2 -10   13.80    6.70
 -18   2 -10   -2.40    6.00
 -19   2 -10    4.40    7.60
  23   3 -10   -1.10    5.80
 -23   3  10    5.60    6.30
 -22   3  10   10.90    8.20
  22   3 -10   -0.70    6.00
  21   3 -10    0.90    6.40
 -21   3  10   19.50    8.70
  20  -3 -10   -3.30   27.50
  20   3 -10   19.00    6.90
 -20   3  10   17.70    7.30
  19  -3 -10   -7.20   22.80
 -19   3  10    4.60    6.90
  19   3 -10    3.70    6.80
  18  -3 -10   -8.70   20.70
  18   3 -10   11.70    6.90
 -18   3  10    7.60    7.80
  17  -3 -10   37.80   22.60
 -17  -3  10   94.39   11.00
  17   3 -10   87.59    9.30
 -17   3  10   92.29   10.30
  16  -3 -10  -13.60   15.10
 -16  -3  10    3.30    6.30
  16   3 -10   11.10    6.00
 -16   3  10    8.90    6.80
 -15  -3  10   42.00    7.30
  15  -3 -10   21.90   15.20
  15   3 -10   47.70    7.00
 -15   3  10   65.09    8.30
 -14  -3  10  275.17   17.90
 -14   3  10  304.57   17.50
  14   3 -10  290.67   17.20
  13  -3 -10   27.30   12.70
  13  -3 -10   40.70    7.70
 -13   3  10   45.90    7.30
  12  -3 -10  101.99   17.40
  12  -3 -10  122.39   12.60
 -12   3  10   91.79    8.70
  12   3 -10   89.79    9.20
  11  -3 -10   13.90   11.10
  11  -3 -10   32.10    7.80
  11   3 -10   26.50    5.30
 -11   3  10   25.90    5.40
  10  -3 -10   54.49   13.40
  10  -3 -10   55.99    8.60
 -10   3  10   55.69    6.30
  10   3 -10   55.39    6.00
   9  -3 -10   73.99   13.60
   9  -3 -10   64.49    9.10
  -9   3  10   78.99    7.10
   9   3 -10   77.59    8.10
   8  -3 -10   -2.70    8.40
   8  -3 -10   -2.70    6.00
  -8   3  10   12.70    4.00
   8   3 -10   11.00    4.30
   7  -3 -10   32.70   10.00
   7  -3 -10   27.80    6.80
  -7   3  10   35.40    4.50
   7   3 -10   31.20    4.30
   6  -3 -10  145.49   15.40
   6  -3 -10  134.99   12.70
   6   3 -10  141.09    9.10
  -6   3  10  143.39    8.30
   5  -3 -10  403.56   21.80
   5  -3 -10  402.76   24.60
   5   3 -10  380.16   18.90
  -5   3  10  370.06   18.20
   4  -3 -10  299.27   21.00
   4  -3 -10  304.77   18.60
  -4   3  10  296.77   14.40
   4   3 -10  314.47   15.40
   3  -3 -10 1018.00   48.70
   3  -3 -10  936.01   46.00
   3   3 -10  940.41   43.80
   2  -3 -10   -3.30    6.10
   2  -3 -10    0.60    5.10
   2   3 -10    1.20    2.70
   1  -3 -10  221.08   15.70
   1  -3 -10  242.78   18.30
   1   3 -10  230.88   12.10
   1   3 -10  224.28   12.10
   0  -3 -10  347.97   20.10
   0  -3 -10  314.67   22.70
   0   3 -10  333.57   16.80
   0   3 -10  365.66   17.00
  -1  -3 -10 1331.87   62.09
  -1   3 -10 1303.27   59.69
  -1   3 -10 1337.87   59.79
  -2  -3 -10  343.47   20.30
  -2   3 -10  344.37   17.10
  -2   3 -10  323.97   16.70
  -3  -3 -10    3.30    5.90
  -3   3 -10   -1.20    3.20
  -3   3 -10   -4.90    3.00
  -4  -3 -10  499.15   27.40
  -4   3 -10  484.35   24.10
  -4   3 -10  506.45   24.50
  -4   3 -10  524.25   25.00
  -5  -3 -10  102.79   11.20
   5  -3  10   96.09   14.80
  -5   3 -10  108.89    7.90
  -5   3 -10  115.19    9.50
  -5   3 -10  121.79    9.50
  -6  -3 -10  284.07   19.40
   6  -3  10  235.28   25.50
  -6   3 -10  288.87   16.10
  -6   3 -10  291.57   15.80
  -7  -3 -10  169.78   16.40
  -7   3 -10  192.58   12.40
  -7   3 -10  168.18   12.50
   8  -3  10   78.49   17.40
  -8  -3 -10   78.09   10.60
  -8   3 -10   57.79    7.80
  -8   3 -10   63.99    7.90
  -9  -3 -10   80.79   11.50
   9  -3  10   63.59   18.10
  -9   3 -10   81.69    9.10
  -9   3 -10   80.39   10.00
  10  -3  10   11.60   16.50
 -10  -3 -10   30.10    9.00
 -10   3 -10   33.30    7.80
 -10   3 -10   25.80    8.30
 -11  -3 -10    0.10    7.80
  11  -3  10    6.00   17.10
 -11   3 -10   -6.20    8.70
 -11   3 -10  -11.80    6.30
 -11   3 -10    6.10    7.40
  12  -3  10    7.10   22.10
 -12  -3 -10   -0.50    8.50
 -12   3 -10    3.90    7.50
 -12   3 -10   -2.30    7.80
 -12   3 -10    4.10    8.60
 -13  -3 -10   35.60    9.50
  13  -3  10   78.49   29.80
 -13   3 -10   32.70    8.80
 -13   3 -10   21.80    9.70
 -13   3 -10   39.20    9.60
 -14  -3 -10  -10.40    8.80
  14  -3  10  -34.60   29.20
 -14   3 -10    8.20    9.00
 -14   3 -10    5.10    6.90
 -14   3 -10   26.50    8.50
  15  -3  10  -50.99   31.60
 -15   3 -10   -6.10    7.80
 -15   3 -10   -1.20    8.50
 -16   3 -10    7.40    6.70
 -16   3 -10    1.00    7.10
 -17   3 -10    8.20    6.50
 -17   3 -10   16.30    9.00
 -18   3 -10    1.00    6.00
 -18   3 -10    3.50    6.30
 -22   4  10   -5.80    7.40
  22   4 -10   -1.60    5.70
  21   4 -10    8.80    6.80
 -21   4  10   -5.30    7.40
  20   4 -10    3.70    6.10
 -20   4  10    3.90    7.70
  19  -4 -10   17.00   21.50
 -19   4  10    6.50    7.60
  19   4 -10   -0.40    6.20
  18  -4 -10   -6.60   20.10
  18   4 -10    4.40    6.50
 -18   4  10    9.60    6.90
  17  -4 -10   15.70   19.30
  17   4 -10   41.50    7.60
 -17   4  10   61.79    9.40
  16  -4 -10   18.20   18.30
 -16   4  10    9.90    6.90
  16   4 -10   19.60    6.70
  15  -4 -10   11.00   16.60
  15   4 -10    4.80    6.00
 -15   4  10    3.00    6.20
  14  -4 -10   13.60   15.20
 -14   4  10   17.10    6.60
  14   4 -10   15.80    5.90
  13  -4 -10   -3.70    4.70
  13  -4 -10   26.50   15.50
  13   4 -10    2.30    5.70
 -13   4  10   10.60    5.90
  12   4 -10  123.99   11.00
 -12   4  10  124.29   10.50
  11  -4 -10   25.50    7.60
  11  -4 -10   35.50   14.60
  11   4 -10   16.40    5.40
 -11   4  10   39.80    6.10
  10  -4 -10    5.60    7.00
  10  -4 -10    4.60   10.80
  10   4 -10    8.80    5.20
 -10   4  10    4.50    4.80
   9  -4 -10   42.80   11.70
   9  -4 -10   34.70    8.40
   9   4 -10   30.10    5.50
  -9   4  10   32.10    5.40
   8  -4 -10  145.89   16.60
   8  -4 -10  137.79   14.20
   8   4 -10  136.09    9.70
  -8   4  10  111.79    8.90
   7  -4 -10   72.29   11.40
   7  -4 -10   64.79    9.80
   7   4 -10   73.89    7.20
  -7   4  10   72.19    6.30
   6  -4 -10  113.99   11.80
   6  -4 -10  143.89   14.40
   6   4 -10  116.69    8.70
  -6   4  10  115.69    7.60
   5  -4 -10  113.59   13.00
   5  -4 -10  144.39   14.40
  -5   4  10  130.89    7.80
   5   4 -10  141.39    9.00
   4  -4 -10   14.70    7.50
   4   4 -10   19.80    4.00
  -4   4  10   20.00    3.00
   3  -4 -10  138.99   14.50
   3   4 -10  138.99    8.80
   2  -4 -10    2.10    7.10
   2   4 -10    4.90    3.20
   1  -4 -10   19.70    7.30
   1   4 -10   24.40    4.00
   0  -4 -10    2.00    7.10
   0   4 -10   -0.60    3.00
   0   4 -10    1.70    3.70
  -1  -4 -10  109.09   11.70
  -1   4 -10   89.49    7.20
  -1   4 -10  100.19    8.50
  -2  -4 -10   51.69    9.00
  -2   4 -10   59.59    6.30
  -2   4 -10   80.19    6.90
[truncated: 418,498 more chars]
